# Supplementary material for: Evaluating Composite Sampling Methods of Bacillus Spores at Low Concentrations
Source: PLoS One. 2016 Oct 13;11(10):e0164582. doi: 10.1371/journal.pone.0164582 (PMC5063342; doi:10.1371/journal.pone.0164582)
Supplement: S1 Table — (XLSX) [file pone.0164582.s002.xlsx]

## Sheet: S1 Table
Table S1. Recovery efficiency using the SM-SPC method versus the SM-MPC method at 100 CFU/coupon.
Method	Number Contaminated	Number of Locations Composited	Coupon Material	Mean, Recovery Efficiency	Standard Deviation
MP-Discrete	1	N/A, Positive Process Control	Ceramic	50.57	16.1
MP-Discrete	1	N/A, Positive Process Control	S Steel	44.73	17.94
MP-Discrete	1	N/A, Positive Process Control	Vinyl	35.77	16.47
MP-Discrete	1	N/A, Positive Process Control	Drywall	26.35	14.43
SP-Discrete	1	N/A, Positive Process Control	Ceramic	38.57	14.13
SP-Discrete	1	N/A, Positive Process Control	S Steel	28.42	10.33
SP-Discrete	1	N/A, Positive Process Control	Vinyl	15.45	11.52
SP-Discrete	1	N/A, Positive Process Control	Drywall	15.55	4.13
SM-SPC	All	4	Ceramic	27.73	1.85
SM-SPC	All	4	S Steel	30.67	2.66
SM-SPC	All	4	Vinyl	56.67	14.43
SM-SPC	All	4	Drywall	11.4	0
SM-SPC	All	8	Ceramic	15.17	5.35
SM-SPC	All	8	S Steel	24.27	3.23
SM-SPC	All	8	Vinyl	13.87	3
SM-SPC	All	8	Drywall	3.6	3.12
SM-SPC	One	4	Ceramic	31.17	3.18
SM-SPC	One	4	S Steel	25.6	12.08
SM-SPC	One	4	Vinyl	4.8	4.8
SM-SPC	One	8	Ceramic	7.07	6.12
SM-SPC	One	8	S Steel	27.23	6.57
SM-SPC	One	8	Vinyl	4.3	4.3
SM-MPC	All	4	Ceramic	57.33	8.95
SM-MPC	All	4	S Steel	51.2	2.77
SM-MPC	All	4	Vinyl	44.1	19.6
SM-MPC	All	4	Drywall	17.23	5.43
SM-MPC	All	8	Ceramic	55.5	11.32
SM-MPC	All	8	S Steel	30.33	8.08
SM-MPC	All	8	Vinyl	9.6	11
SM-MPC	All	8	Drywall	24.27	6.47
SM-MPC	One	4	Ceramic	56.67	2.89
SM-MPC	One	4	S Steel	50	21.79
SM-MPC	One	4	Vinyl	33.33	10.41
SM-MPC	One	8	Ceramic	52.5	14.55
SM-MPC	One	8	S Steel	37.37	6.81
SM-MPC	One	8	Vinyl	13.77	12.28
None of the negative control samples (refer to Materials and Methods) were positive for growth. For each experiment 10 inoculation controls for the inoculum (i.e., number of spores deposited) were prepared by plating on TSA plates with the same spore suspension used to inoculate the coupons. All inoculum controls were within the expected 15% variation of the target CFU. S Steel = Stainless Steel.
