# Supplementary material for: Evaluating Composite Sampling Methods of Bacillus Spores at Low Concentrations
Source: PLoS One. 2016 Oct 13;11(10):e0164582. doi: 10.1371/journal.pone.0164582 (PMC5063342; doi:10.1371/journal.pone.0164582)
Supplement: S2 Table — (XLSX) [file pone.0164582.s003.xlsx]

## Sheet: S2 Table
Table S2. Test Matrices for the full factorial composite study.
Matrix Number	Surface Material	Target CFU per Coupon	Contaminant Location	Number of coupons
1	Ceramic Tile	100	All Coupons Contaminated	30
2	Stainless Steel	100	All Coupons Contaminated	30
3	Vinyl Tile	100	All Coupons Contaminated	30
4	Painted Drywall	100	All Coupons Contaminated	30
5	Ceramic Tile	100	1 Coupon Contaminated	30
6	Stainless Steel	100	1 Coupon Contaminated	30
7	Vinyl Tile	100	1 Coupon Contaminated	30
8	Painted Drywall	100	1 Coupon Contaminated	30
9	Ceramic Tile	50	All Coupons Contaminated	30
10	Stainless Steel	50	All Coupons Contaminated	30
11	Vinyl Tile	50	All Coupons Contaminated	30
12	Painted Drywall	50	All Coupons Contaminated	30
13	Ceramic Tile	50	1 Coupon Contaminated	30
14	Stainless Steel	50	1 Coupon Contaminated	30
15	Vinyl Tile	50	1 Coupon Contaminated	30
16	Painted Drywall	50	1 Coupon Contaminated	30
17	Ceramic Tile	25	All Coupons Contaminated	30
18	Stainless Steel	25	All Coupons Contaminated	30
19	Vinyl Tile	25	All Coupons Contaminated	30
20	Painted Drywall	25	All Coupons Contaminated	30
21	Ceramic Tile	25	1 Coupon Contaminated	30
22	Stainless Steel	25	1 Coupon Contaminated	30
23	Vinyl Tile	25	1 Coupon Contaminated	30
24	Painted Drywall	25	1 Coupon Contaminated	30
25	Ceramic Tile	10	All Coupons Contaminated	30
26	Stainless Steel	10	All Coupons Contaminated	30
27	Vinyl Tile	10	All Coupons Contaminated	30
28	Painted Drywall	10	All Coupons Contaminated	30
29	Ceramic Tile	10	1 Coupon Contaminated	30
30	Stainless Steel	10	1 Coupon Contaminated	30
31	Vinyl Tile	10	1 Coupon Contaminated	30
32	Painted Drywall	10	1 Coupon Contaminated	30
33	Ceramic Tile	5	All Coupons Contaminated	30
34	Stainless Steel	5	All Coupons Contaminated	30
35	Vinyl Tile	5	All Coupons Contaminated	30
36	Painted Drywall	5	All Coupons Contaminated	30
37	Ceramic Tile	5	1 Coupon Contaminated	30
38	Stainless Steel	5	1 Coupon Contaminated	30
39	Vinyl Tile	5	1 Coupon Contaminated	30
40	Painted Drywall	5	1 Coupon Contaminated	30
41	Ceramic Tile	100	Additional 16 Composite Study	38
42	Stainless Steel	100	Additional 16 Composite Study	38
43	Ceramic Tile	10	Additional 16 Composite Study	38
44	Stainless Steel	10	Additional 16 Composite Study	38
