# Supplementary material for: Evaluating Composite Sampling Methods of Bacillus Spores at Low Concentrations
Source: PLoS One. 2016 Oct 13;11(10):e0164582. doi: 10.1371/journal.pone.0164582 (PMC5063342; doi:10.1371/journal.pone.0164582)
Supplement: S3 Table — (XLSX) [file pone.0164582.s004.xlsx]

## Sheet: S3 Table
Table S3. Results from the full factorial study.
Matrix # or Control (P)	Run #	Coupon Material	Run Description	Number of Locations	Number Contaminated	Method	Target CFU per Coupon	Total CFU Counted	Count Standard Deviation	Recovery Efficiency
P	1	C	Single	1	Positive Control	Multi Pass Discrete	100	61.104	20.241	0.611
1	2	C	All / 4 Single Media,Multi Pass Composite	4	All Contaminated	SM-MPC	100	32.9	4.7	0.329
1	3	C	All / 8 Single Media,Multi Pass Composite	8	All Contaminated	SM-MPC	100	21.667	12.583	0.2167
1	4	C	All / 4 Multi Media,Multi Pass Composite	4	All Contaminated	MM-MPC	100	68.333	30.139	0.6833
1	5	C	All / 8 Multi Media,Multi Pass Composite	8	All Contaminated	MM-MPC	100	56.933	27.506	0.5693
5	6	C	One / 4 Single Media,Multi Pass Composite	4	One Contaminated	SM-MPC	100	34.467	13.568	0.3447
5	7	C	One / 8 Single Media,Multi Pass Composite	8	One Contaminated	SM-MPC	100	46.667	2.887	0.4667
5	8	C	One / 4 Multi Media,Multi Pass Composite	4	One Contaminated	MM-MPC	100	50.833	3.522	0.5083
5	9	C	One / 8 Multi Media,Multi Pass Composite	8	One Contaminated	MM-MPC	100	60	22.5	0.6
P	10	C	Single	1	Positive Control	Multi Pass Discrete	50	29.062	10.262	0.5812
9	11	C	All / 4 Single Media,Multi Pass Composite	4	All Contaminated	SM-MPC	50	20.967	5.652	0.4193
9	12	C	All / 8 Single Media,Multi Pass Composite	8	All Contaminated	SM-MPC	50	8.5	5.889	0.17
9	13	C	All / 4 Multi Media,Multi Pass Composite	4	All Contaminated	MM-MPC	50	24.933	11.94	0.4987
9	14	C	All / 8 Multi Media,Multi Pass Composite	8	All Contaminated	MM-MPC	50	21.333	9.776	0.4267
13	15	C	One / 4 Single Media,Multi Pass Composite	4	One Contaminated	SM-MPC	50	41.8	10.054	0.836
13	16	C	One / 8 Single Media,Multi Pass Composite	8	One Contaminated	SM-MPC	50	24.533	5.312	0.4907
13	17	C	One / 4 Multi Media,Multi Pass Composite	4	One Contaminated	MM-MPC	50	18	4.5	0.36
13	18	C	One / 8 Multi Media,Multi Pass Composite	8	One Contaminated	MM-MPC	50	35	18.52	0.7
P	19	C	Single	1	Positive Control	Multi Pass Discrete	25	17.925	10.67	0.717
17	20	C	All / 4 Single Media,Multi Pass Composite	4	All Contaminated	SM-MPC	25	14.7	3.637	0.588
17	21	C	All / 8 Single Media,Multi Pass Composite	8	All Contaminated	SM-MPC	25	2.1	3.637	0.084
17	22	C	All / 4 Multi Media,Multi Pass Composite	4	All Contaminated	MM-MPC	25	18.4	17.365	0.736
17	23	C	All / 8 Multi Media,Multi Pass Composite	8	All Contaminated	MM-MPC	25	10.6	0	0.424
21	24	C	One / 4 Single Media,Multi Pass Composite	4	One Contaminated	SM-MPC	25	15.2	8.707	0.608
21	25	C	One / 8 Single Media,Multi Pass Composite	8	One Contaminated	SM-MPC	25	18.7	10.616	0.748
21	26	C	One / 4 Multi Media,Multi Pass Composite	4	One Contaminated	MM-MPC	25	26.433	12.698	1.0573
21	27	C	One / 8 Multi Media,Multi Pass Composite	8	One Contaminated	MM-MPC	25	12.8	7.332	0.512
P	28	C	Single	1	Positive Control	Multi Pass Discrete	10	2.956	3.481	0.2956
25	29	C	All / 4 Single Media,Multi Pass Composite	4	All Contaminated	SM-MPC	10	0	0	0
25	30	C	All / 8 Single Media,Multi Pass Composite	8	All Contaminated	SM-MPC	10	2.033	3.522	0.2033
25	31	C	All / 4 Multi Media,Multi Pass Composite	4	All Contaminated	MM-MPC	10	7.867	3.406	0.7867
25	32	C	All / 8 Multi Media,Multi Pass Composite	8	All Contaminated	MM-MPC	10	4.5	4.5	0.45
29	33	C	One / 4 Single Media,Multi Pass Composite	4	One Contaminated	SM-MPC	10	0	0	0
29	34	C	One / 8 Single Media,Multi Pass Composite	8	One Contaminated	SM-MPC	10	0	0	0
29	35	C	One / 4 Multi Media,Multi Pass Composite	4	One Contaminated	MM-MPC	10	2.033	3.522	0.2033
29	36	C	One / 8 Multi Media,Multi Pass Composite	8	One Contaminated	MM-MPC	10	2.133	3.695	0.2133
P	37	C	Single	1	Positive Control	Multi Pass Discrete	5	1.279	2.26	0.2557
33	38	C	All / 4 Single Media,Multi Pass Composite	4	All Contaminated	SM-MPC	5	0	0	0
33	39	C	All / 8 Single Media,Multi Pass Composite	8	All Contaminated	SM-MPC	5	0	0	0
33	40	C	All / 4 Multi Media,Multi Pass Composite	4	All Contaminated	MM-MPC	5	0	0	0
33	41	C	All / 8 Multi Media,Multi Pass Composite	8	All Contaminated	MM-MPC	5	1.733	3.002	0.3467
37	42	C	One / 4 Single Media,Multi Pass Composite	4	One Contaminated	SM-MPC	5	0	0	0
37	43	C	One / 8 Single Media,Multi Pass Composite	8	One Contaminated	SM-MPC	5	0	0	0
37	44	C	One / 4 Multi Media,Multi Pass Composite	4	One Contaminated	MM-MPC	5	7.667	7.027	1.5333
37	45	C	One / 8 Multi Media,Multi Pass Composite	8	One Contaminated	MM-MPC	5	2.867	2.483	0.5733
P	46	S	Single	1	Positive Control	Multi Pass Discrete	100	40.112	18.902	0.4011
2	47	S	All / 4 Single Media,Multi Pass Composite	4	All Contaminated	SM-MPC	100	34.3	12.964	0.343
2	48	S	All / 8 Single Media,Multi Pass Composite	8	All Contaminated	SM-MPC	100	30.6	5.1	0.306
2	49	S	All / 4 Multi Media,Multi Pass Composite	4	All Contaminated	MM-MPC	100	59.4	28.574	0.594
2	50	S	All / 8 Multi Media,Multi Pass Composite	8	All Contaminated	MM-MPC	100	24.267	17.108	0.2427
6	51	S	One / 4 Single Media,Multi Pass Composite	4	One Contaminated	SM-MPC	100	14.667	3.175	0.1467
6	52	S	One / 8 Single Media,Multi Pass Composite	8	One Contaminated	SM-MPC	100	22	8.8	0.22
6	53	S	One / 4 Multi Media,Multi Pass Composite	4	One Contaminated	MM-MPC	100	28.8	3.118	0.288
6	54	S	One / 8 Multi Media,Multi Pass Composite	8	One Contaminated	MM-MPC	100	30	0	0.3
P	55	S	Single	1	Positive Control	Multi Pass Discrete	50	21.525	13.709	0.4305
10	56	S	All / 4 Single Media,Multi Pass Composite	4	All Contaminated	SM-MPC	50	4.933	5.652	0.0987
10	57	S	All / 8 Single Media,Multi Pass Composite	8	All Contaminated	SM-MPC	50	7.8	3.9	0.156
10	58	S	All / 4 Multi Media,Multi Pass Composite	4	All Contaminated	MM-MPC	50	17.767	9.469	0.3553
10	59	S	All / 8 Multi Media,Multi Pass Composite	8	All Contaminated	MM-MPC	50	16.467	7.91	0.3293
14	60	S	One / 4 Single Media,Multi Pass Composite	4	One Contaminated	SM-MPC	50	13	2.252	0.26
14	61	S	One / 8 Single Media,Multi Pass Composite	8	One Contaminated	SM-MPC	50	1.267	2.194	0.0253
14	62	S	One / 4 Multi Media,Multi Pass Composite	4	One Contaminated	MM-MPC	50	31.333	5.427	0.6267
14	63	S	One / 8 Multi Media,Multi Pass Composite	8	One Contaminated	MM-MPC	50	22.5	4.5	0.45
P	64	S	Single	1	Positive Control	Multi Pass Discrete	25	11.679	8.218	0.4672
18	65	S	All / 4 Single Media,Multi Pass Composite	4	All Contaminated	SM-MPC	25	3.2	2.771	0.128
18	66	S	All / 8 Single Media,Multi Pass Composite	8	All Contaminated	SM-MPC	25	10.4	10.4	0.416
18	67	S	All / 4 Multi Media,Multi Pass Composite	4	All Contaminated	MM-MPC	25	21.267	14.596	0.8507
18	68	S	All / 8 Multi Media,Multi Pass Composite	8	All Contaminated	MM-MPC	25	23.8	7.79	0.952
22	69	S	One / 4 Single Media,Multi Pass Composite	4	One Contaminated	SM-MPC	25	16.2	5.4	0.648
22	70	S	One / 8 Single Media,Multi Pass Composite	8	One Contaminated	SM-MPC	25	7.833	7.179	0.3133
22	71	S	One / 4 Multi Media,Multi Pass Composite	4	One Contaminated	MM-MPC	25	16.533	3.58	0.6613
22	72	S	One / 8 Multi Media,Multi Pass Composite	8	One Contaminated	MM-MPC	25	18.667	6.466	0.7467
P	73	S	Single	1	Positive Control	Multi Pass Discrete	10	4.54	4.819	0.454
26	74	S	All / 4 Single Media,Multi Pass Composite	4	All Contaminated	SM-MPC	10	1.867	3.233	0.1867
26	75	S	All / 8 Single Media,Multi Pass Composite	8	All Contaminated	SM-MPC	10	1.867	3.233	0.1867
26	76	S	All / 4 Multi Media,Multi Pass Composite	4	All Contaminated	MM-MPC	10	1.933	3.349	0.1933
26	77	S	All / 8 Multi Media,Multi Pass Composite	8	All Contaminated	MM-MPC	10	7.067	3.06	0.7067
30	78	S	One / 4 Single Media,Multi Pass Composite	4	One Contaminated	SM-MPC	10	1.633	2.829	0.1633
30	79	S	One / 8 Single Media,Multi Pass Composite	8	One Contaminated	SM-MPC	10	1.8	3.118	0.18
30	80	S	One / 4 Multi Media,Multi Pass Composite	4	One Contaminated	MM-MPC	10	6.933	6.004	0.6933
30	81	S	One / 8 Multi Media,Multi Pass Composite	8	One Contaminated	MM-MPC	10	1.533	2.656	0.1533
P	82	S	Single	1	Positive Control	Multi Pass Discrete	5	1.677	3.041	0.3354
34	83	S	All / 4 Single Media,Multi Pass Composite	4	All Contaminated	SM-MPC	5	1.6	2.771	0.32
34	84	S	All / 8 Single Media,Multi Pass Composite	8	All Contaminated	SM-MPC	5	1.933	3.349	0.3867
34	85	S	All / 4 Multi Media,Multi Pass Composite	4	All Contaminated	MM-MPC	5	3	2.598	0.6
34	86	S	All / 8 Multi Media,Multi Pass Composite	8	All Contaminated	MM-MPC	5	1.733	3.002	0.3467
38	87	S	One / 4 Single Media,Multi Pass Composite	4	One Contaminated	SM-MPC	5	6.667	2.887	1.3333
38	88	S	One / 8 Single Media,Multi Pass Composite	8	One Contaminated	SM-MPC	5	1.7	2.944	0.34
38	89	S	One / 4 Multi Media,Multi Pass Composite	4	One Contaminated	MM-MPC	5	0	0	0
38	90	S	One / 8 Multi Media,Multi Pass Composite	8	One Contaminated	MM-MPC	5	0	0	0
P	91	V	Single	1	Positive Control	Multi Pass Discrete	100	20.046	13.759	0.2005
3	92	V	All / 4 Single Media,Multi Pass Composite	4	All Contaminated	SM-MPC	100	11.733	6.721	0.1173
3	93	V	All / 8 Single Media,Multi Pass Composite	8	All Contaminated	SM-MPC	100	8.167	10.2	0.0817
3	94	V	All / 4 Multi Media,Multi Pass Composite	4	All Contaminated	MM-MPC	100	32.2	15.901	0.322
3	95	V	All / 8 Multi Media,Multi Pass Composite	8	All Contaminated	MM-MPC	100	15.2	3.291	0.152
7	96	V	One / 4 Single Media,Multi Pass Composite	4	One Contaminated	SM-MPC	100	36.667	16.803	0.3667
7	97	V	One / 8 Single Media,Multi Pass Composite	8	One Contaminated	SM-MPC	100	20.533	2.54	0.2053
7	98	V	One / 4 Multi Media,Multi Pass Composite	4	One Contaminated	MM-MPC	100	45.833	11.449	0.4583
7	99	V	One / 8 Multi Media,Multi Pass Composite	8	One Contaminated	MM-MPC	100	11.5	14.363	0.115
P	100	V	Single	1	Positive Control	Multi Pass Discrete	50	14.908	8.764	0.2982
11	101	V	All / 4 Single Media,Multi Pass Composite	4	All Contaminated	SM-MPC	50	24.6	14.783	0.492
11	102	V	All / 8 Single Media,Multi Pass Composite	8	All Contaminated	SM-MPC	50	10.267	6.721	0.2053
11	103	V	All / 4 Multi Media,Multi Pass Composite	4	All Contaminated	MM-MPC	50	8.333	5.774	0.1667
11	104	V	All / 8 Multi Media,Multi Pass Composite	8	All Contaminated	MM-MPC	50	8.333	7.638	0.1667
15	105	V	One / 4 Single Media,Multi Pass Composite	4	One Contaminated	SM-MPC	50	13.8	13.8	0.276
15	106	V	One / 8 Single Media,Multi Pass Composite	8	One Contaminated	SM-MPC	50	5.3	5.3	0.106
15	107	V	One / 4 Multi Media,Multi Pass Composite	4	One Contaminated	MM-MPC	50	34.4	11.377	0.688
15	108	V	One / 8 Multi Media,Multi Pass Composite	8	One Contaminated	MM-MPC	50	52.5	15.855	1.05
P	109	V	Single	1	Positive Control	Multi Pass Discrete	25	5.487	5.515	0.2195
19	110	V	All / 4 Single Media,Multi Pass Composite	4	All Contaminated	SM-MPC	25	2	3.464	0.08
19	111	V	All / 8 Single Media,Multi Pass Composite	8	All Contaminated	SM-MPC	25	4.733	4.099	0.1893
19	112	V	All / 4 Multi Media,Multi Pass Composite	4	All Contaminated	MM-MPC	25	2	3.464	0.08
19	113	V	All / 8 Multi Media,Multi Pass Composite	8	All Contaminated	MM-MPC	25	7.167	2.483	0.2867
23	114	V	One / 4 Single Media,Multi Pass Composite	4	One Contaminated	SM-MPC	25	11.6	15.345	0.464
23	115	V	One / 8 Single Media,Multi Pass Composite	8	One Contaminated	SM-MPC	25	1.767	3.06	0.0707
23	116	V	One / 4 Multi Media,Multi Pass Composite	4	One Contaminated	MM-MPC	25	8.133	7.044	0.3253
23	117	V	One / 8 Multi Media,Multi Pass Composite	8	One Contaminated	MM-MPC	25	10.4	5.2	0.416
P	118	V	Single	1	Positive Control	Multi Pass Discrete	10	2.844	3.772	0.2844
27	119	V	All / 4 Single Media,Multi Pass Composite	4	All Contaminated	SM-MPC	10	0	0	0
27	120	V	All / 8 Single Media,Multi Pass Composite	8	All Contaminated	SM-MPC	10	0	0	0
27	121	V	All / 4 Multi Media,Multi Pass Composite	4	All Contaminated	MM-MPC	10	1.733	3.002	0.1733
27	122	V	All / 8 Multi Media,Multi Pass Composite	8	All Contaminated	MM-MPC	10	1.733	3.002	0.1733
31	123	V	One / 4 Single Media,Multi Pass Composite	4	One Contaminated	SM-MPC	10	1.6	2.771	0.16
31	124	V	One / 8 Single Media,Multi Pass Composite	8	One Contaminated	SM-MPC	10	0	0	0
31	125	V	One / 4 Multi Media,Multi Pass Composite	4	One Contaminated	MM-MPC	10	0	0	0
31	126	V	One / 8 Multi Media,Multi Pass Composite	8	One Contaminated	MM-MPC	10	2.6	2.252	0.26
P	127	V	Single	1	Positive Control	Multi Pass Discrete	5	1.414	2.704	0.2829
35	128	V	All / 4 Single Media,Multi Pass Composite	4	All Contaminated	SM-MPC	5	0	0	0
35	129	V	All / 8 Single Media,Multi Pass Composite	8	All Contaminated	SM-MPC	5	0	0	0
35	130	V	All / 4 Multi Media,Multi Pass Composite	4	All Contaminated	MM-MPC	5	3.067	5.312	0.6133
35	131	V	All / 8 Multi Media,Multi Pass Composite	8	All Contaminated	MM-MPC	5	1.433	2.483	0.2867
39	132	V	One / 4 Single Media,Multi Pass Composite	4	One Contaminated	SM-MPC	5	1.433	2.483	0.2867
39	133	V	One / 8 Single Media,Multi Pass Composite	8	One Contaminated	SM-MPC	5	1.5	2.598	0.3
39	134	V	One / 4 Multi Media,Multi Pass Composite	4	One Contaminated	MM-MPC	5	3	2.598	0.6
39	135	V	One / 8 Multi Media,Multi Pass Composite	8	One Contaminated	MM-MPC	5	0	0	0
P	136	D	Single	1	Positive Control	Multi Pass Discrete	100	32.992	14.181	0.3299
4	137	D	All / 4 Single Media,Multi Pass Composite	4	All Contaminated	SM-MPC	100	43.5	14.465	0.435
4	138	D	All / 8 Single Media,Multi Pass Composite	8	All Contaminated	SM-MPC	100	3.133	5.427	0.0313
4	139	D	All / 4 Multi Media,Multi Pass Composite	4	All Contaminated	MM-MPC	100	60	14.465	0.6
4	140	D	All / 8 Multi Media,Multi Pass Composite	8	All Contaminated	MM-MPC	100	55.833	23.53	0.5583
8	141	D	One / 4 Single Media,Multi Pass Composite	4	One Contaminated	SM-MPC	100	6.833	2.367	0.0683
8	142	D	One / 8 Single Media,Multi Pass Composite	8	One Contaminated	SM-MPC	100	4.4	4.4	0.044
8	143	D	One / 4 Multi Media,Multi Pass Composite	4	One Contaminated	MM-MPC	100	34.5	11.325	0.345
8	144	D	One / 8 Multi Media,Multi Pass Composite	8	One Contaminated	MM-MPC	100	77.7	9.623	0.777
P	145	D	Single	1	Positive Control	Positive Control	50	25.008	10.947	0.5002
12	146	D	All / 4 Single Media,Multi Pass Composite	4	All Contaminated	SM-MPC	50	15.6	4.157	0.312
12	147	D	All / 8 Single Media,Multi Pass Composite	8	All Contaminated	SM-MPC	50	4.5	0	0.09
12	148	D	All / 4 Multi Media,Multi Pass Composite	4	All Contaminated	MM-MPC	50	24.933	6.721	0.4987
12	149	D	All / 8 Multi Media,Multi Pass Composite	8	All Contaminated	MM-MPC	50	25.2	3.118	0.504
16	150	D	One / 4 Single Media,Multi Pass Composite	4	One Contaminated	SM-MPC	50	3.2	2.771	0.064
16	151	D	One / 8 Single Media,Multi Pass Composite	8	One Contaminated	SM-MPC	50	1.5	2.598	0.03
16	152	D	One / 4 Multi Media,Multi Pass Composite	4	One Contaminated	MM-MPC	50	26	12.49	0.52
16	153	D	One / 8 Multi Media,Multi Pass Composite	8	One Contaminated	MM-MPC	50	53.333	12.22	1.0667
P	154	D	Single	1	Positive Control	Multi Pass Discrete	25	9.504	6.453	0.3802
20	155	D	All / 4 Single Media,Multi Pass Composite	4	All Contaminated	SM-MPC	25	4.467	3.868	0.1787
20	156	D	All / 8 Single Media,Multi Pass Composite	8	All Contaminated	SM-MPC	25	1.733	3.002	0.0693
20	157	D	All / 4 Multi Media,Multi Pass Composite	4	All Contaminated	MM-MPC	25	14.933	6.466	0.5973
20	158	D	All / 8 Multi Media,Multi Pass Composite	8	All Contaminated	MM-MPC	25	11.8	11.8	0.472
24	159	D	One / 4 Single Media,Multi Pass Composite	4	One Contaminated	SM-MPC	25	17.867	3.868	0.7147
24	160	D	One / 8 Single Media,Multi Pass Composite	8	One Contaminated	SM-MPC	25	2.067	3.58	0.0827
24	161	D	One / 4 Multi Media,Multi Pass Composite	4	One Contaminated	MM-MPC	25	11	7.621	0.44
24	162	D	One / 8 Multi Media,Multi Pass Composite	8	One Contaminated	MM-MPC	25	9.333	6.466	0.3733
P	163	D	Single	1	Positive Control	Positive Control	10	2.527	4.176	0.2527
28	164	D	All / 4 Single Media,Multi Pass Composite	4	All Contaminated	SM-MPC	10	0	0	0
28	165	D	All / 8 Single Media,Multi Pass Composite	8	All Contaminated	SM-MPC	10	4.267	3.695	0.4267
28	166	D	All / 4 Multi Media,Multi Pass Composite	4	All Contaminated	MM-MPC	10	3.933	3.406	0.3933
28	167	D	All / 8 Multi Media,Multi Pass Composite	8	All Contaminated	MM-MPC	10	4.8	4.8	0.48
32	168	D	One / 4 Single Media,Multi Pass Composite	4	One Contaminated	SM-MPC	10	3.467	3.002	0.3467
32	169	D	One / 8 Single Media,Multi Pass Composite	8	One Contaminated	SM-MPC	10	0	0	0
32	170	D	One / 4 Multi Media,Multi Pass Composite	4	One Contaminated	MM-MPC	10	3	2.598	0.3
32	171	D	One / 8 Multi Media,Multi Pass Composite	8	One Contaminated	MM-MPC	10	1.175	2.35	0.1175
P	172	D	Single	1	Positive Control	Multi Pass Discrete	5	1.13	1.951	0.2259
36	173	D	All / 4 Single Media,Multi Pass Composite	4	All Contaminated	SM-MPC	5	0	0	0
36	174	D	All / 8 Single Media,Multi Pass Composite	8	All Contaminated	SM-MPC	5	0	0	0
36	175	D	All / 4 Multi Media,Multi Pass Composite	4	All Contaminated	MM-MPC	5	0	0	0
36	176	D	All / 8 Multi Media,Multi Pass Composite	8	All Contaminated	MM-MPC	5	3.467	3.002	0.6933
40	177	D	One / 4 Single Media,Multi Pass Composite	4	One Contaminated	SM-MPC	5	0	0	0
40	178	D	One / 8 Single Media,Multi Pass Composite	8	One Contaminated	SM-MPC	5	0	0	0
40	179	D	One / 4 Multi Media,Multi Pass Composite	4	One Contaminated	MM-MPC	5	0	0	0
40	180	D	One / 8 Multi Media,Multi Pass Composite	8	One Contaminated	MM-MPC	5	0	0	0
