# Supplementary material for: Evaluating Composite Sampling Methods of Bacillus Spores at Low Concentrations
Source: PLoS One. 2016 Oct 13;11(10):e0164582. doi: 10.1371/journal.pone.0164582 (PMC5063342; doi:10.1371/journal.pone.0164582)
Supplement: S4 Table — (XLSX) [file pone.0164582.s005.xlsx]

## Sheet: S4 Table
Table S4. Description of each experimental run using grime coated coupons with results.
Test Day	Test number	CFU target	Coupon type	Grime type	Composite method	Contaminant Location	Number of Locations	Location of Contaminate	Sample type	Volume recovered	Volume resuspended	Plate replicate	CFU Count	Calculated CFU in sample (count*volume)
1	1	25	Stainless	Test dust, BART, bio	MM-MPC	All locations contaminated	4	All	Composite test	92	6.7	1	2	13.4
1	1	25	Stainless	Test dust, BART, bio	MM-MPC	All locations contaminated	4	All	Composite test	92	6.7	2	0	0
1	1	25	Stainless	Test dust, BART, bio	MM-MPC	All locations contaminated	4	All	Composite test	92	6.7	3	1	6.7
1	1	25	Stainless	Test dust, BART, bio	MM-MPC	One contaminated	4	3	Composite test	92	7.5	1	3	22.5
1	1	25	Stainless	Test dust, BART, bio	MM-MPC	One contaminated	4	3	Composite test	92	7.5	2	0	0
1	1	25	Stainless	Test dust, BART, bio	MM-MPC	One contaminated	4	3	Composite test	92	7.5	3	3	22.5
1	1	25	Stainless	Test dust, BART, bio	MM-MPC	All locations contaminated	4	All	Composite test	92	6.7	1	2	13.4
1	1	25	Stainless	Test dust, BART, bio	MM-MPC	All locations contaminated	4	All	Composite test	92	6.7	2	2	13.4
1	1	25	Stainless	Test dust, BART, bio	MM-MPC	All locations contaminated	4	All	Composite test	92	6.7	3	1	6.7
1	1	25	Stainless	Test dust, BART, bio	MM-MPC	One contaminated	4	1	Composite test	93	7.4	1	0	0
1	1	25	Stainless	Test dust, BART, bio	MM-MPC	One contaminated	4	1	Composite test	93	7.4	2	4	29.6
1	1	25	Stainless	Test dust, BART, bio	MM-MPC	One contaminated	4	1	Composite test	93	7.4	3	1	7.4
1	1	25	Stainless	Test dust, BART, bio	MP-Discrete	All locations contaminated	1	All	Positive control	90	7.1	1	3	21.3
1	1	25	Stainless	Test dust, BART, bio	MP-Discrete	All locations contaminated	1	All	Positive control	90	7.1	2	4	28.4
1	1	25	Stainless	Test dust, BART, bio	MP-Discrete	All locations contaminated	1	All	Positive control	90	7.1	3	5	35.5
1	1	25	Stainless	Test dust, BART, bio	MP-Discrete	All locations contaminated	1	All	Positive control	90	5.5	1	4	22
1	1	25	Stainless	Test dust, BART, bio	MP-Discrete	All locations contaminated	1	All	Positive control	90	5.5	2	5	27.5
1	1	25	Stainless	Test dust, BART, bio	MP-Discrete	All locations contaminated	1	All	Positive control	90	5.5	3	0	0
1	1	25	Stainless	Test dust, BART, bio	MP-Discrete	All locations contaminated	1	All	Positive control	89	7.3	1	2	14.6
1	1	25	Stainless	Test dust, BART, bio	MP-Discrete	All locations contaminated	1	All	Positive control	89	7.3	2	0	0
1	1	25	Stainless	Test dust, BART, bio	MP-Discrete	All locations contaminated	1	All	Positive control	89	7.3	3	4	29.2
1	1	25	Stainless	Test dust, BART, bio	MP-Discrete	-	1	-	Negative coupon	89	6.4	1	0	0
1	1	25	Stainless	Test dust, BART, bio	MP-Discrete	-	1	-	Negative coupon	89	6.4	2	0	0
1	1	25	Stainless	Test dust, BART, bio	MP-Discrete	-	1	-	Negative coupon	89	6.4	3	0	0
1	1	25	Stainless	none	MP-Discrete	All locations contaminated	1	All	Positive control	88	7.4	1	1	7.4
1	1	25	Stainless	none	MP-Discrete	All locations contaminated	1	All	Positive control	88	7.4	2	3	22.2
1	1	25	Stainless	none	MP-Discrete	All locations contaminated	1	All	Positive control	88	7.4	3	4	29.6
1	1	25	Stainless	none	MP-Discrete	All locations contaminated	1	All	Positive control	90	7.1	1	1	7.1
1	1	25	Stainless	none	MP-Discrete	All locations contaminated	1	All	Positive control	90	7.1	2	4	28.4
1	1	25	Stainless	none	MP-Discrete	All locations contaminated	1	All	Positive control	90	7.1	3	4	28.4
1	1	25	Stainless	none	MP-Discrete	All locations contaminated	1	All	Positive control	90	7	1	1	7
1	1	25	Stainless	none	MP-Discrete	All locations contaminated	1	All	Positive control	90	7	2	1	7
1	1	25	Stainless	none	MP-Discrete	All locations contaminated	1	All	Positive control	90	7	3	0	0
1	1	25	Stainless	none	MP-Discrete	-	1	-	Negative coupon	90	6.8	1	0	0
1	1	25	Stainless	none	MP-Discrete	-	1	-	Negative coupon	90	6.8	2	0	0
1	1	25	Stainless	none	MP-Discrete	-	1	-	Negative coupon	90	6.8	3	0	0
1	1	25	NA	none	-	-	-	-	Process negative	89	6.5	1	0	0
1	1	25	NA	none	-	-	-	-	Process negative	89	6.5	2	0	0
1	1	25	NA	none	-	-	-	-	Process negative	89	6.5	3	0	0
1	1	25	NA	none	-	-	-	-	Inoculation check	-	1	1	26	26
1	1	25	NA	none	-	-	-	-	Inoculation check	-	1	2	32	32
1	1	25	NA	none	-	-	-	-	Inoculation check	-	1	3	35	35
1	1	25	NA	none	-	-	-	-	Inoculation check	-	1	4	39	39
1	1	25	NA	none	-	-	-	-	Inoculation check	-	1	5	30	30
1	1	25	NA	none	-	-	-	-	Inoculation check	-	1	6	28	28
1	1	25	NA	none	-	-	-	-	Inoculation check	-	1	7	24	24
1	1	25	NA	none	-	-	-	-	Inoculation check	-	1	8	20	20
1	1	25	NA	none	-	-	-	-	Inoculation check	-	1	9	35	35
1	1	25	NA	none	-	-	-	-	Inoculation check	-	1	10	34	34
1	2	25	Vinyl	Test dust, BART, bio	MM-MPC	All locations contaminated	4	All	Composite test	91	7.1	1	2	14.2
1	2	25	Vinyl	Test dust, BART, bio	MM-MPC	All locations contaminated	4	All	Composite test	91	7.1	2	2	14.2
1	2	25	Vinyl	Test dust, BART, bio	MM-MPC	All locations contaminated	4	All	Composite test	91	7.1	3	0	0
1	2	25	Vinyl	Test dust, BART, bio	MM-MPC	One contaminated	4	3	Composite test	94	7	1	1	7
1	2	25	Vinyl	Test dust, BART, bio	MM-MPC	One contaminated	4	3	Composite test	94	7	2	4	28
1	2	25	Vinyl	Test dust, BART, bio	MM-MPC	One contaminated	4	3	Composite test	94	7	3	1	7
1	2	25	Vinyl	Test dust, BART, bio	MM-MPC	All locations contaminated	4	All	Composite test	94	5.9	1	2	11.8
1	2	25	Vinyl	Test dust, BART, bio	MM-MPC	All locations contaminated	4	All	Composite test	94	5.9	2	5	29.5
1	2	25	Vinyl	Test dust, BART, bio	MM-MPC	All locations contaminated	4	All	Composite test	94	5.9	3	3	17.7
1	2	25	Vinyl	Test dust, BART, bio	MM-MPC	One contaminated	4	2	Composite test	94	6	1	3	18
1	2	25	Vinyl	Test dust, BART, bio	MM-MPC	One contaminated	4	2	Composite test	94	6	2	3	18
1	2	25	Vinyl	Test dust, BART, bio	MM-MPC	One contaminated	4	2	Composite test	94	6	3	4	24
1	2	25	Vinyl	Test dust, BART, bio	MP-Discrete	All locations contaminated	1	All	Positive control	90	5.8	1	1	5.8
1	2	25	Vinyl	Test dust, BART, bio	MP-Discrete	All locations contaminated	1	All	Positive control	90	5.8	2	1	5.8
1	2	25	Vinyl	Test dust, BART, bio	MP-Discrete	All locations contaminated	1	All	Positive control	90	5.8	3	2	11.6
1	2	25	Vinyl	Test dust, BART, bio	MP-Discrete	All locations contaminated	1	All	Positive control	90	7	1	6	42
1	2	25	Vinyl	Test dust, BART, bio	MP-Discrete	All locations contaminated	1	All	Positive control	90	7	2	2	14
1	2	25	Vinyl	Test dust, BART, bio	MP-Discrete	All locations contaminated	1	All	Positive control	90	7	3	1	7
1	2	25	Vinyl	Test dust, BART, bio	MP-Discrete	All locations contaminated	1	All	Positive control	91	6.8	1	1	6.8
1	2	25	Vinyl	Test dust, BART, bio	MP-Discrete	All locations contaminated	1	All	Positive control	91	6.8	2	2	13.6
1	2	25	Vinyl	Test dust, BART, bio	MP-Discrete	All locations contaminated	1	All	Positive control	91	6.8	3	2	13.6
1	2	25	Vinyl	Test dust, BART, bio	MP-Discrete	-	1	-	Negative coupon	91	6.9	1	0	0
1	2	25	Vinyl	Test dust, BART, bio	MP-Discrete	-	1	-	Negative coupon	91	6.9	2	0	0
1	2	25	Vinyl	Test dust, BART, bio	MP-Discrete	-	1	-	Negative coupon	91	6.9	3	0	0
1	2	25	Vinyl	none	MP-Discrete	All locations contaminated	1	All	Positive control	88	5.4	1	1	5.4
1	2	25	Vinyl	none	MP-Discrete	All locations contaminated	1	All	Positive control	88	5.4	2	3	16.2
1	2	25	Vinyl	none	MP-Discrete	All locations contaminated	1	All	Positive control	88	5.4	3	0	0
1	2	25	Vinyl	none	MP-Discrete	All locations contaminated	1	All	Positive control	91	6.6	1	0	0
1	2	25	Vinyl	none	MP-Discrete	All locations contaminated	1	All	Positive control	91	6.6	2	2	13.2
1	2	25	Vinyl	none	MP-Discrete	All locations contaminated	1	All	Positive control	91	6.6	3	4	26.4
1	2	25	Vinyl	none	MP-Discrete	All locations contaminated	1	All	Positive control	90	5.8	1	4	23.2
1	2	25	Vinyl	none	MP-Discrete	All locations contaminated	1	All	Positive control	90	5.8	2	2	11.6
1	2	25	Vinyl	none	MP-Discrete	All locations contaminated	1	All	Positive control	90	5.8	3	2	11.6
1	2	25	Vinyl	none	MP-Discrete	-	1	-	Negative coupon	91	6.6	1	0	0
1	2	25	Vinyl	none	MP-Discrete	-	1	-	Negative coupon	91	6.6	2	0	0
1	2	25	Vinyl	none	MP-Discrete	-	1	-	Negative coupon	91	6.6	3	0	0
1	2	25	NA	none	-	-	-	-	Process negative	91	6.5	1	0	0
1	2	25	NA	none	-	-	-	-	Process negative	91	6.5	2	0	0
1	2	25	NA	none	-	-	-	-	Process negative	91	6.5	3	0	0
1	2	25	NA	none	-	-	-	-	Inoculation check	-	1	1	20	20
1	2	25	NA	none	-	-	-	-	Inoculation check	-	1	2	22	22
1	2	25	NA	none	-	-	-	-	Inoculation check	-	1	3	24	24
1	2	25	NA	none	-	-	-	-	Inoculation check	-	1	4	36	36
1	2	25	NA	none	-	-	-	-	Inoculation check	-	1	5	28	28
1	2	25	NA	none	-	-	-	-	Inoculation check	-	1	6	37	37
1	2	25	NA	none	-	-	-	-	Inoculation check	-	1	7	32	32
1	2	25	NA	none	-	-	-	-	Inoculation check	-	1	8	24	24
1	2	25	NA	none	-	-	-	-	Inoculation check	-	1	9	28	28
1	2	25	NA	none	-	-	-	-	Inoculation check	-	1	10	29	29
2	3	10	Stainless	Test dust, BART, bio	MM-MPC	All locations contaminated	4	All	Composite test	93	5.3	1	1	5.3
2	3	10	Stainless	Test dust, BART, bio	MM-MPC	All locations contaminated	4	All	Composite test	93	5.3	2	1	5.3
2	3	10	Stainless	Test dust, BART, bio	MM-MPC	All locations contaminated	4	All	Composite test	93	5.3	3	0	0
2	3	10	Stainless	Test dust, BART, bio	MM-MPC	One contaminated	4	2	Composite test	94	5.9	1	2	11.8
2	3	10	Stainless	Test dust, BART, bio	MM-MPC	One contaminated	4	2	Composite test	94	5.9	2	2	11.8
2	3	10	Stainless	Test dust, BART, bio	MM-MPC	One contaminated	4	2	Composite test	94	5.9	3	2	11.8
2	3	10	Stainless	Test dust, BART, bio	MM-MPC	All locations contaminated	4	All	Composite test	94	5.4	1	1	5.4
2	3	10	Stainless	Test dust, BART, bio	MM-MPC	All locations contaminated	4	All	Composite test	94	5.4	2	1	5.4
2	3	10	Stainless	Test dust, BART, bio	MM-MPC	All locations contaminated	4	All	Composite test	94	5.4	3	0	0
2	3	10	Stainless	Test dust, BART, bio	MM-MPC	One contaminated	4	3	Composite test	90	5.3	1	0	0
2	3	10	Stainless	Test dust, BART, bio	MM-MPC	One contaminated	4	3	Composite test	90	5.3	2	0	0
2	3	10	Stainless	Test dust, BART, bio	MM-MPC	One contaminated	4	3	Composite test	90	5.3	3	2	10.6
2	3	10	Stainless	Test dust, BART, bio	MP-Discrete	All locations contaminated	1	All	Positive control	90	4.8	1	2	9.6
2	3	10	Stainless	Test dust, BART, bio	MP-Discrete	All locations contaminated	1	All	Positive control	90	4.8	2	0	0
2	3	10	Stainless	Test dust, BART, bio	MP-Discrete	All locations contaminated	1	All	Positive control	90	4.8	3	1	4.8
2	3	10	Stainless	Test dust, BART, bio	MP-Discrete	All locations contaminated	1	All	Positive control	91	4.6	1	0	0
2	3	10	Stainless	Test dust, BART, bio	MP-Discrete	All locations contaminated	1	All	Positive control	91	4.6	2	0	0
2	3	10	Stainless	Test dust, BART, bio	MP-Discrete	All locations contaminated	1	All	Positive control	91	4.6	3	3	13.8
2	3	10	Stainless	Test dust, BART, bio	MP-Discrete	All locations contaminated	1	All	Positive control	89	4.2	1	1	4.2
2	3	10	Stainless	Test dust, BART, bio	MP-Discrete	All locations contaminated	1	All	Positive control	89	4.2	2	2	8.4
2	3	10	Stainless	Test dust, BART, bio	MP-Discrete	All locations contaminated	1	All	Positive control	89	4.2	3	2	8.4
2	3	10	Stainless	Test dust, BART, bio	MP-Discrete	-	1	-	Negative coupon	92	5.8	1	0	0
2	3	10	Stainless	Test dust, BART, bio	MP-Discrete	-	1	-	Negative coupon	92	5.8	2	0	0
2	3	10	Stainless	Test dust, BART, bio	MP-Discrete	-	1	-	Negative coupon	92	5.8	3	0	0
2	3	10	Stainless	none	MP-Discrete	All locations contaminated	1	All	Positive control	90	4.7	1	1	4.7
2	3	10	Stainless	none	MP-Discrete	All locations contaminated	1	All	Positive control	90	4.7	2	0	0
2	3	10	Stainless	none	MP-Discrete	All locations contaminated	1	All	Positive control	90	4.7	3	0	0
2	3	10	Stainless	none	MP-Discrete	All locations contaminated	1	All	Positive control	91	5.2	1	2	10.4
2	3	10	Stainless	none	MP-Discrete	All locations contaminated	1	All	Positive control	91	5.2	2	1	5.2
2	3	10	Stainless	none	MP-Discrete	All locations contaminated	1	All	Positive control	91	5.2	3	1	5.2
2	3	10	Stainless	none	MP-Discrete	All locations contaminated	1	All	Positive control	90	5.3	1	1	5.3
2	3	10	Stainless	none	MP-Discrete	All locations contaminated	1	All	Positive control	90	5.3	2	0	0
2	3	10	Stainless	none	MP-Discrete	All locations contaminated	1	All	Positive control	90	5.3	3	0	0
2	3	10	Stainless	none	MP-Discrete	-	1	-	Negative coupon	88	4.8	1	0	0
2	3	10	Stainless	none	MP-Discrete	-	1	-	Negative coupon	88	4.8	2	0	0
2	3	10	Stainless	none	MP-Discrete	-	1	-	Negative coupon	88	4.8	3	0	0
2	3	10	NA	none	-	-	-	-	Process negative	88	4.7	1	0	0
2	3	10	NA	none	-	-	-	-	Process negative	88	4.7	2	0	0
2	3	10	NA	none	-	-	-	-	Process negative	88	4.7	3	0	0
2	3	10	NA	none	-	-	-	-	Inoculation check	-	1	1	15	15
2	3	10	NA	none	-	-	-	-	Inoculation check	-	1	2	12	12
2	3	10	NA	none	-	-	-	-	Inoculation check	-	1	3	10	10
2	3	10	NA	none	-	-	-	-	Inoculation check	-	1	4	14	14
2	3	10	NA	none	-	-	-	-	Inoculation check	-	1	5	13	13
2	3	10	NA	none	-	-	-	-	Inoculation check	-	1	6	6	6
2	3	10	NA	none	-	-	-	-	Inoculation check	-	1	7	12	12
2	3	10	NA	none	-	-	-	-	Inoculation check	-	1	8	11	11
2	3	10	NA	none	-	-	-	-	Inoculation check	-	1	9	12	12
2	3	10	NA	none	-	-	-	-	Inoculation check	-	1	10	10	10
2	4	50	Vinyl	Test dust, BART	MM-MPC	All locations contaminated	4	All	Composite test	93	4.9	1	8	39.2
2	4	50	Vinyl	Test dust, BART	MM-MPC	All locations contaminated	4	All	Composite test	93	4.9	2	21	102.9
2	4	50	Vinyl	Test dust, BART	MM-MPC	All locations contaminated	4	All	Composite test	93	4.9	3	16	78.4
2	4	50	Vinyl	Test dust, BART	MM-MPC	One contaminated	4	2	Composite test	95	5.4	1	5	27
2	4	50	Vinyl	Test dust, BART	MM-MPC	One contaminated	4	2	Composite test	95	5.4	2	6	32.4
2	4	50	Vinyl	Test dust, BART	MM-MPC	One contaminated	4	2	Composite test	95	5.4	3	3	16.2
2	4	50	Vinyl	Test dust, BART	MM-MPC	All locations contaminated	4	All	Composite test	96	5.3	1	10	53
2	4	50	Vinyl	Test dust, BART	MM-MPC	All locations contaminated	4	All	Composite test	96	5.3	2	5	26.5
2	4	50	Vinyl	Test dust, BART	MM-MPC	All locations contaminated	4	All	Composite test	96	5.3	3	4	21.2
2	4	50	Vinyl	Test dust, BART	MM-MPC	One contaminated	4	1	Composite test	96	5.4	1	3	16.2
2	4	50	Vinyl	Test dust, BART	MM-MPC	One contaminated	4	1	Composite test	96	5.4	2	7	37.8
2	4	50	Vinyl	Test dust, BART	MM-MPC	One contaminated	4	1	Composite test	96	5.4	3	5	27
2	4	50	Vinyl	Test dust, BART	MP-Discrete	All locations contaminated	1	All	Positive control	88	5.5	1	8	44
2	4	50	Vinyl	Test dust, BART	MP-Discrete	All locations contaminated	1	All	Positive control	88	5.5	2	4	22
2	4	50	Vinyl	Test dust, BART	MP-Discrete	All locations contaminated	1	All	Positive control	88	5.5	3	4	22
2	4	50	Vinyl	Test dust, BART	MP-Discrete	All locations contaminated	1	All	Positive control	90	6.4	1	5	32
2	4	50	Vinyl	Test dust, BART	MP-Discrete	All locations contaminated	1	All	Positive control	90	6.4	2	3	19.2
2	4	50	Vinyl	Test dust, BART	MP-Discrete	All locations contaminated	1	All	Positive control	90	6.4	3	3	19.2
2	4	50	Vinyl	Test dust, BART	MP-Discrete	All locations contaminated	1	All	Positive control	87	5.5	1	3	16.5
2	4	50	Vinyl	Test dust, BART	MP-Discrete	All locations contaminated	1	All	Positive control	87	5.5	2	4	22
2	4	50	Vinyl	Test dust, BART	MP-Discrete	All locations contaminated	1	All	Positive control	87	5.5	3	5	27.5
2	4	50	Vinyl	Test dust, BART	MP-Discrete	-	1	-	Negative coupon	90	5.8	1	0	0
2	4	50	Vinyl	Test dust, BART	MP-Discrete	-	1	-	Negative coupon	90	5.8	2	0	0
2	4	50	Vinyl	Test dust, BART	MP-Discrete	-	1	-	Negative coupon	90	5.8	3	0	0
2	4	50	Vinyl	none	MP-Discrete	All locations contaminated	1	All	Positive control	90	5.6	1	0	0
2	4	50	Vinyl	none	MP-Discrete	All locations contaminated	1	All	Positive control	90	5.6	2	6	33.6
2	4	50	Vinyl	none	MP-Discrete	All locations contaminated	1	All	Positive control	90	5.6	3	6	33.6
2	4	50	Vinyl	none	MP-Discrete	All locations contaminated	1	All	Positive control	90	5.2	1	8	41.6
2	4	50	Vinyl	none	MP-Discrete	All locations contaminated	1	All	Positive control	90	5.2	2	4	20.8
2	4	50	Vinyl	none	MP-Discrete	All locations contaminated	1	All	Positive control	90	5.2	3	3	15.6
2	4	50	Vinyl	none	MP-Discrete	All locations contaminated	1	All	Positive control	88	5.7	1	1	5.7
2	4	50	Vinyl	none	MP-Discrete	All locations contaminated	1	All	Positive control	88	5.7	2	1	5.7
2	4	50	Vinyl	none	MP-Discrete	All locations contaminated	1	All	Positive control	88	5.7	3	2	11.4
2	4	50	Vinyl	none	MP-Discrete	-	1	-	Negative coupon	90	5.6	1	0	0
2	4	50	Vinyl	none	MP-Discrete	-	1	-	Negative coupon	90	5.6	2	0	0
2	4	50	Vinyl	none	MP-Discrete	-	1	-	Negative coupon	90	5.6	3	0	0
2	4	50	NA	none	-	-	-	-	Process negative	90	6.1	1	0	0
2	4	50	NA	none	-	-	-	-	Process negative	90	6.1	2	0	0
2	4	50	NA	none	-	-	-	-	Process negative	90	6.1	3	0	0
2	4	50	NA	none	-	-	-	-	Inoculation check	-	1	1	53	53
2	4	50	NA	none	-	-	-	-	Inoculation check	-	1	2	65	65
2	4	50	NA	none	-	-	-	-	Inoculation check	-	1	3	50	50
2	4	50	NA	none	-	-	-	-	Inoculation check	-	1	4	62	62
2	4	50	NA	none	-	-	-	-	Inoculation check	-	1	5	56	56
2	4	50	NA	none	-	-	-	-	Inoculation check	-	1	6	71	71
2	4	50	NA	none	-	-	-	-	Inoculation check	-	1	7	69	69
2	4	50	NA	none	-	-	-	-	Inoculation check	-	1	8	58	58
2	4	50	NA	none	-	-	-	-	Inoculation check	-	1	9	62	62
2	4	50	NA	none	-	-	-	-	Inoculation check	-	1	10	70	70
3	5	25	Stainless	Test dust, BART	MM-MPC	All locations contaminated	4	All	Composite test	94	5.4	1	0	0
3	5	25	Stainless	Test dust, BART	MM-MPC	All locations contaminated	4	All	Composite test	94	5.4	2	4	21.6
3	5	25	Stainless	Test dust, BART	MM-MPC	All locations contaminated	4	All	Composite test	94	5.4	3	1	5.4
3	5	25	Stainless	Test dust, BART	MM-MPC	One contaminated	4	3	Composite test	93	9	1	1	9
3	5	25	Stainless	Test dust, BART	MM-MPC	One contaminated	4	3	Composite test	93	9	2	3	27
3	5	25	Stainless	Test dust, BART	MM-MPC	One contaminated	4	3	Composite test	93	9	3	1	9
3	5	25	Stainless	Test dust, BART	MM-MPC	All locations contaminated	4	All	Composite test	97	4.3	1	6	25.8
3	5	25	Stainless	Test dust, BART	MM-MPC	All locations contaminated	4	All	Composite test	97	4.3	2	0	0
3	5	25	Stainless	Test dust, BART	MM-MPC	All locations contaminated	4	All	Composite test	97	4.3	3	2	8.6
3	5	25	Stainless	Test dust, BART	MM-MPC	One contaminated	4	2	Composite test	97	5.1	1	2	10.2
3	5	25	Stainless	Test dust, BART	MM-MPC	One contaminated	4	2	Composite test	97	5.1	2	4	20.4
3	5	25	Stainless	Test dust, BART	MM-MPC	One contaminated	4	2	Composite test	97	5.1	3	2	10.2
3	5	25	Stainless	Test dust, BART	MP-Discrete	All locations contaminated	1	All	Positive control	91	4.8	1	4	19.2
3	5	25	Stainless	Test dust, BART	MP-Discrete	All locations contaminated	1	All	Positive control	91	4.8	2	2	9.6
3	5	25	Stainless	Test dust, BART	MP-Discrete	All locations contaminated	1	All	Positive control	91	4.8	3	9	43.2
3	5	25	Stainless	Test dust, BART	MP-Discrete	All locations contaminated	1	All	Positive control	92	4.2	1	3	12.6
3	5	25	Stainless	Test dust, BART	MP-Discrete	All locations contaminated	1	All	Positive control	92	4.2	2	1	4.2
3	5	25	Stainless	Test dust, BART	MP-Discrete	All locations contaminated	1	All	Positive control	92	4.2	3	5	21
3	5	25	Stainless	Test dust, BART	MP-Discrete	All locations contaminated	1	All	Positive control	89	5	1	4	20
3	5	25	Stainless	Test dust, BART	MP-Discrete	All locations contaminated	1	All	Positive control	89	5	2	2	10
3	5	25	Stainless	Test dust, BART	MP-Discrete	All locations contaminated	1	All	Positive control	89	5	3	3	15
3	5	25	Stainless	Test dust, BART	MP-Discrete	-	1	-	Negative coupon	90	4.2	1	0	0
3	5	25	Stainless	Test dust, BART	MP-Discrete	-	1	-	Negative coupon	90	4.2	2	0	0
3	5	25	Stainless	Test dust, BART	MP-Discrete	-	1	-	Negative coupon	90	4.2	3	0	0
3	5	25	Stainless	none	MP-Discrete	All locations contaminated	1	All	Positive control	90	4.3	1	5	21.5
3	5	25	Stainless	none	MP-Discrete	All locations contaminated	1	All	Positive control	90	4.3	2	2	8.6
3	5	25	Stainless	none	MP-Discrete	All locations contaminated	1	All	Positive control	90	4.3	3	0	0
3	5	25	Stainless	none	MP-Discrete	All locations contaminated	1	All	Positive control	89	4.1	1	4	16.4
3	5	25	Stainless	none	MP-Discrete	All locations contaminated	1	All	Positive control	89	4.1	2	2	8.2
3	5	25	Stainless	none	MP-Discrete	All locations contaminated	1	All	Positive control	89	4.1	3	4	16.4
3	5	25	Stainless	none	MP-Discrete	All locations contaminated	1	All	Positive control	91	4.8	1	1	4.8
3	5	25	Stainless	none	MP-Discrete	All locations contaminated	1	All	Positive control	91	4.8	2	4	19.2
3	5	25	Stainless	none	MP-Discrete	All locations contaminated	1	All	Positive control	91	4.8	3	2	9.6
3	5	25	Stainless	none	MP-Discrete	-	1	-	Negative coupon	90	5.5	1	0	0
3	5	25	Stainless	none	MP-Discrete	-	1	-	Negative coupon	90	5.5	2	0	0
3	5	25	Stainless	none	MP-Discrete	-	1	-	Negative coupon	90	5.5	3	0	0
3	5	25	NA	none	-	-	-	-	Process negative	89	4.1	1	0	0
3	5	25	NA	none	-	-	-	-	Process negative	89	4.1	2	0	0
3	5	25	NA	none	-	-	-	-	Process negative	89	4.1	3	0	0
3	5	25	NA	none	-	-	-	-	Inoculation check	-	1	1	20	20
3	5	25	NA	none	-	-	-	-	Inoculation check	-	1	2	29	29
3	5	25	NA	none	-	-	-	-	Inoculation check	-	1	3	26	26
3	5	25	NA	none	-	-	-	-	Inoculation check	-	1	4	31	31
3	5	25	NA	none	-	-	-	-	Inoculation check	-	1	5	27	27
3	5	25	NA	none	-	-	-	-	Inoculation check	-	1	6	24	24
3	5	25	NA	none	-	-	-	-	Inoculation check	-	1	7	28	28
3	5	25	NA	none	-	-	-	-	Inoculation check	-	1	8	31	31
3	5	25	NA	none	-	-	-	-	Inoculation check	-	1	9	28	28
3	5	25	NA	none	-	-	-	-	Inoculation check	-	1	10	37	37
3	6	50	Ceramic	Test dust, BART	MM-MPC	All locations contaminated	4	All	Composite test	95	4.5	1	5	22.5
3	6	50	Ceramic	Test dust, BART	MM-MPC	All locations contaminated	4	All	Composite test	95	4.5	2	6	27
3	6	50	Ceramic	Test dust, BART	MM-MPC	All locations contaminated	4	All	Composite test	95	4.5	3	7	31.5
3	6	50	Ceramic	Test dust, BART	MM-MPC	One contaminated	4	1	Composite test	97	4.3	1	0	0
3	6	50	Ceramic	Test dust, BART	MM-MPC	One contaminated	4	1	Composite test	97	4.3	2	6	25.8
3	6	50	Ceramic	Test dust, BART	MM-MPC	One contaminated	4	1	Composite test	97	4.3	3	6	25.8
3	6	50	Ceramic	Test dust, BART	MM-MPC	All locations contaminated	4	All	Composite test	95	4.1	1	8	32.8
3	6	50	Ceramic	Test dust, BART	MM-MPC	All locations contaminated	4	All	Composite test	95	4.1	2	8	32.8
3	6	50	Ceramic	Test dust, BART	MM-MPC	All locations contaminated	4	All	Composite test	95	4.1	3	8	32.8
3	6	50	Ceramic	Test dust, BART	MM-MPC	One contaminated	4	3	Composite test	95	4.3	1	3	12.9
3	6	50	Ceramic	Test dust, BART	MM-MPC	One contaminated	4	3	Composite test	95	4.3	2	2	8.6
3	6	50	Ceramic	Test dust, BART	MM-MPC	One contaminated	4	3	Composite test	95	4.3	3	7	30.1
3	6	50	Ceramic	Test dust, BART	MP-Discrete	All locations contaminated	1	All	Positive control	91	5.2	1	4	20.8
3	6	50	Ceramic	Test dust, BART	MP-Discrete	All locations contaminated	1	All	Positive control	91	5.2	2	1	5.2
3	6	50	Ceramic	Test dust, BART	MP-Discrete	All locations contaminated	1	All	Positive control	91	5.2	3	5	26
3	6	50	Ceramic	Test dust, BART	MP-Discrete	All locations contaminated	1	All	Positive control	91	4.5	1	5	22.5
3	6	50	Ceramic	Test dust, BART	MP-Discrete	All locations contaminated	1	All	Positive control	91	4.5	2	7	31.5
3	6	50	Ceramic	Test dust, BART	MP-Discrete	All locations contaminated	1	All	Positive control	91	4.5	3	6	27
3	6	50	Ceramic	Test dust, BART	MP-Discrete	All locations contaminated	1	All	Positive control	89	4.2	1	5	21
3	6	50	Ceramic	Test dust, BART	MP-Discrete	All locations contaminated	1	All	Positive control	89	4.2	2	4	16.8
3	6	50	Ceramic	Test dust, BART	MP-Discrete	All locations contaminated	1	All	Positive control	89	4.2	3	9	37.8
3	6	50	Ceramic	Test dust, BART	MP-Discrete	-	1	-	Negative coupon	89	4.7	1	0	0
3	6	50	Ceramic	Test dust, BART	MP-Discrete	-	1	-	Negative coupon	89	4.7	2	0	0
3	6	50	Ceramic	Test dust, BART	MP-Discrete	-	1	-	Negative coupon	89	4.7	3	0	0
3	6	50	Ceramic	none	MP-Discrete	All locations contaminated	1	All	Positive control	90	4.9	1	4	19.6
3	6	50	Ceramic	none	MP-Discrete	All locations contaminated	1	All	Positive control	90	4.9	2	6	29.4
3	6	50	Ceramic	none	MP-Discrete	All locations contaminated	1	All	Positive control	90	4.9	3	5	24.5
3	6	50	Ceramic	none	MP-Discrete	All locations contaminated	1	All	Positive control	90	5.3	1	10	53
3	6	50	Ceramic	none	MP-Discrete	All locations contaminated	1	All	Positive control	90	5.3	2	13	68.9
3	6	50	Ceramic	none	MP-Discrete	All locations contaminated	1	All	Positive control	90	5.3	3	9	47.7
3	6	50	Ceramic	none	MP-Discrete	All locations contaminated	1	All	Positive control	91	4.1	1	9	36.9
3	6	50	Ceramic	none	MP-Discrete	All locations contaminated	1	All	Positive control	91	4.1	2	7	28.7
3	6	50	Ceramic	none	MP-Discrete	All locations contaminated	1	All	Positive control	91	4.1	3	13	53.3
3	6	50	Ceramic	none	MP-Discrete	-	1	-	Negative coupon	90	5.3	1	0	0
3	6	50	Ceramic	none	MP-Discrete	-	1	-	Negative coupon	90	5.3	2	0	0
3	6	50	Ceramic	none	MP-Discrete	-	1	-	Negative coupon	90	5.3	3	0	0
3	6	50	NA	none	-	-	-	-	Process negative	90	5	1	0	0
3	6	50	NA	none	-	-	-	-	Process negative	90	5	2	0	0
3	6	50	NA	none	-	-	-	-	Process negative	90	5	3	0	0
3	6	50	NA	none	-	-	-	-	Inoculation check	-	1	1	50	50
3	6	50	NA	none	-	-	-	-	Inoculation check	-	1	2	54	54
3	6	50	NA	none	-	-	-	-	Inoculation check	-	1	3	48	48
3	6	50	NA	none	-	-	-	-	Inoculation check	-	1	4	60	60
3	6	50	NA	none	-	-	-	-	Inoculation check	-	1	5	58	58
3	6	50	NA	none	-	-	-	-	Inoculation check	-	1	6	69	69
3	6	50	NA	none	-	-	-	-	Inoculation check	-	1	7	63	63
3	6	50	NA	none	-	-	-	-	Inoculation check	-	1	8	70	70
3	6	50	NA	none	-	-	-	-	Inoculation check	-	1	9	56	56
3	6	50	NA	none	-	-	-	-	Inoculation check	-	1	10	53	53
4	7	10	Ceramic	Test dust, BART	MM-MPC	All locations contaminated	4	All	Composite test	96	5.2	1	1	5.2
4	7	10	Ceramic	Test dust, BART	MM-MPC	All locations contaminated	4	All	Composite test	96	5.2	2	3	15.6
4	7	10	Ceramic	Test dust, BART	MM-MPC	All locations contaminated	4	All	Composite test	96	5.2	3	1	5.2
4	7	10	Ceramic	Test dust, BART	MM-MPC	One contaminated	4	3	Composite test	95	5.2	1	2	10.4
4	7	10	Ceramic	Test dust, BART	MM-MPC	One contaminated	4	3	Composite test	95	5.2	2	2	10.4
4	7	10	Ceramic	Test dust, BART	MM-MPC	One contaminated	4	3	Composite test	95	5.2	3	0	0
4	7	10	Ceramic	Test dust, BART	MM-MPC	All locations contaminated	4	All	Composite test	95	5.1	1	2	10.2
4	7	10	Ceramic	Test dust, BART	MM-MPC	All locations contaminated	4	All	Composite test	95	5.1	2	0	0
4	7	10	Ceramic	Test dust, BART	MM-MPC	All locations contaminated	4	All	Composite test	95	5.1	3	0	0
4	7	10	Ceramic	Test dust, BART	MM-MPC	One contaminated	4	1	Composite test	94	5.2	1	0	0
4	7	10	Ceramic	Test dust, BART	MM-MPC	One contaminated	4	1	Composite test	94	5.2	2	1	5.2
4	7	10	Ceramic	Test dust, BART	MM-MPC	One contaminated	4	1	Composite test	94	5.2	3	1	5.2
4	7	10	Ceramic	Test dust, BART	MP-Discrete	All locations contaminated	1	All	Positive control	90	5	1	0	0
4	7	10	Ceramic	Test dust, BART	MP-Discrete	All locations contaminated	1	All	Positive control	90	5	2	2	10
4	7	10	Ceramic	Test dust, BART	MP-Discrete	All locations contaminated	1	All	Positive control	90	5	3	3	15
4	7	10	Ceramic	Test dust, BART	MP-Discrete	All locations contaminated	1	All	Positive control	90	4.9	1	0	0
4	7	10	Ceramic	Test dust, BART	MP-Discrete	All locations contaminated	1	All	Positive control	90	4.9	2	1	4.9
4	7	10	Ceramic	Test dust, BART	MP-Discrete	All locations contaminated	1	All	Positive control	90	4.9	3	1	4.9
4	7	10	Ceramic	Test dust, BART	MP-Discrete	All locations contaminated	1	All	Positive control	90	4.7	1	0	0
4	7	10	Ceramic	Test dust, BART	MP-Discrete	All locations contaminated	1	All	Positive control	90	4.7	2	2	9.4
4	7	10	Ceramic	Test dust, BART	MP-Discrete	All locations contaminated	1	All	Positive control	90	4.7	3	0	0
4	7	10	Ceramic	Test dust, BART	MP-Discrete	-	1	-	Negative coupon	89	5	1	0	0
4	7	10	Ceramic	Test dust, BART	MP-Discrete	-	1	-	Negative coupon	89	5	2	0	0
4	7	10	Ceramic	Test dust, BART	MP-Discrete	-	1	-	Negative coupon	89	5	3	0	0
4	7	10	Ceramic	none	MP-Discrete	All locations contaminated	1	All	Positive control	88	4.4	1	2	8.8
4	7	10	Ceramic	none	MP-Discrete	All locations contaminated	1	All	Positive control	88	4.4	2	2	8.8
4	7	10	Ceramic	none	MP-Discrete	All locations contaminated	1	All	Positive control	88	4.4	3	1	4.4
4	7	10	Ceramic	none	MP-Discrete	All locations contaminated	1	All	Positive control	90	4.5	1	2	9
4	7	10	Ceramic	none	MP-Discrete	All locations contaminated	1	All	Positive control	90	4.5	2	0	0
4	7	10	Ceramic	none	MP-Discrete	All locations contaminated	1	All	Positive control	90	4.5	3	0	0
4	7	10	Ceramic	none	MP-Discrete	All locations contaminated	1	All	Positive control	92	4.8	1	0	0
4	7	10	Ceramic	none	MP-Discrete	All locations contaminated	1	All	Positive control	92	4.8	2	0	0
4	7	10	Ceramic	none	MP-Discrete	All locations contaminated	1	All	Positive control	92	4.8	3	0	0
4	7	10	Ceramic	none	MP-Discrete	All locations contaminated	1	All	Positive control	92	4.8	4	0	0
4	7	10	Ceramic	none	MP-Discrete	-	1	-	Negative coupon	90	4.7	1	0	0
4	7	10	Ceramic	none	MP-Discrete	-	1	-	Negative coupon	90	4.7	2	0	0
4	7	10	Ceramic	none	MP-Discrete	-	1	-	Negative coupon	90	4.7	3	0	0
4	7	10	NA	none	-	-	-	-	Process negative	91	4.5	1	0	0
4	7	10	NA	none	-	-	-	-	Process negative	91	4.5	2	0	0
4	7	10	NA	none	-	-	-	-	Process negative	91	4.5	3	0	0
4	7	10	NA	none	-	-	-	-	Inoculation check	-	1	1	11	11
4	7	10	NA	none	-	-	-	-	Inoculation check	-	1	2	12	12
4	7	10	NA	none	-	-	-	-	Inoculation check	-	1	3	10	10
4	7	10	NA	none	-	-	-	-	Inoculation check	-	1	4	10	10
4	7	10	NA	none	-	-	-	-	Inoculation check	-	1	5	7	7
4	7	10	NA	none	-	-	-	-	Inoculation check	-	1	6	12	12
4	7	10	NA	none	-	-	-	-	Inoculation check	-	1	7	14	14
4	7	10	NA	none	-	-	-	-	Inoculation check	-	1	8	15	15
4	7	10	NA	none	-	-	-	-	Inoculation check	-	1	9	12	12
4	7	10	NA	none	-	-	-	-	Inoculation check	-	1	10	10	10
4	8	10	Vinyl	Test dust, BART, bio	MM-MPC	All locations contaminated	4	All	Composite test	95	4.5	1	1	4.5
4	8	10	Vinyl	Test dust, BART, bio	MM-MPC	All locations contaminated	4	All	Composite test	95	4.5	2	1	4.5
4	8	10	Vinyl	Test dust, BART, bio	MM-MPC	All locations contaminated	4	All	Composite test	95	4.5	3	3	13.5
4	8	10	Vinyl	Test dust, BART, bio	MM-MPC	One contaminated	4	4	Composite test	97	5.2	1	1	5.2
4	8	10	Vinyl	Test dust, BART, bio	MM-MPC	One contaminated	4	4	Composite test	97	5.2	2	2	10.4
4	8	10	Vinyl	Test dust, BART, bio	MM-MPC	One contaminated	4	4	Composite test	97	5.2	3	1	5.2
4	8	10	Vinyl	Test dust, BART, bio	MM-MPC	All locations contaminated	4	All	Composite test	95	4.5	1	1	4.5
4	8	10	Vinyl	Test dust, BART, bio	MM-MPC	All locations contaminated	4	All	Composite test	95	4.5	2	1	4.5
4	8	10	Vinyl	Test dust, BART, bio	MM-MPC	All locations contaminated	4	All	Composite test	95	4.5	3	2	9
4	8	10	Vinyl	Test dust, BART, bio	MM-MPC	One contaminated	4	3	Composite test	91	5.3	1	1	5.3
4	8	10	Vinyl	Test dust, BART, bio	MM-MPC	One contaminated	4	3	Composite test	91	5.3	2	0	0
4	8	10	Vinyl	Test dust, BART, bio	MM-MPC	One contaminated	4	3	Composite test	91	5.3	3	0	0
4	8	10	Vinyl	Test dust, BART, bio	MP-Discrete	All locations contaminated	1	All	Positive control	90	4.2	1	4	16.8
4	8	10	Vinyl	Test dust, BART, bio	MP-Discrete	All locations contaminated	1	All	Positive control	90	4.2	2	0	0
4	8	10	Vinyl	Test dust, BART, bio	MP-Discrete	All locations contaminated	1	All	Positive control	90	4.2	3	2	8.4
4	8	10	Vinyl	Test dust, BART, bio	MP-Discrete	All locations contaminated	1	All	Positive control	90	5.4	1	1	5.4
4	8	10	Vinyl	Test dust, BART, bio	MP-Discrete	All locations contaminated	1	All	Positive control	90	5.4	2	2	10.8
4	8	10	Vinyl	Test dust, BART, bio	MP-Discrete	All locations contaminated	1	All	Positive control	90	5.4	3	0	0
4	8	10	Vinyl	Test dust, BART, bio	MP-Discrete	All locations contaminated	1	All	Positive control	88	4.5	1	1	4.5
4	8	10	Vinyl	Test dust, BART, bio	MP-Discrete	All locations contaminated	1	All	Positive control	88	4.5	2	0	0
4	8	10	Vinyl	Test dust, BART, bio	MP-Discrete	All locations contaminated	1	All	Positive control	88	4.5	3	1	4.5
4	8	10	Vinyl	Test dust, BART, bio	MP-Discrete	-	1	-	Negative coupon	90	5	1	0	0
4	8	10	Vinyl	Test dust, BART, bio	MP-Discrete	-	1	-	Negative coupon	90	5	2	0	0
4	8	10	Vinyl	Test dust, BART, bio	MP-Discrete	-	1	-	Negative coupon	90	5	3	0	0
4	8	10	Vinyl	none	MP-Discrete	All locations contaminated	1	All	Positive control	91	4.2	1	1	4.2
4	8	10	Vinyl	none	MP-Discrete	All locations contaminated	1	All	Positive control	91	4.2	2	2	8.4
4	8	10	Vinyl	none	MP-Discrete	All locations contaminated	1	All	Positive control	91	4.2	3	0	0
4	8	10	Vinyl	none	MP-Discrete	All locations contaminated	1	All	Positive control	90	5.3	1	0	0
4	8	10	Vinyl	none	MP-Discrete	All locations contaminated	1	All	Positive control	90	5.3	2	0	0
4	8	10	Vinyl	none	MP-Discrete	All locations contaminated	1	All	Positive control	90	5.3	3	1	5.3
4	8	10	Vinyl	none	MP-Discrete	All locations contaminated	1	All	Positive control	89	4.9	1	2	9.8
4	8	10	Vinyl	none	MP-Discrete	All locations contaminated	1	All	Positive control	89	4.9	2	1	4.9
4	8	10	Vinyl	none	MP-Discrete	All locations contaminated	1	All	Positive control	89	4.9	3	2	9.8
4	8	10	Vinyl	none	MP-Discrete	-	1	-	Negative coupon	91	4.6	1	0	0
4	8	10	Vinyl	none	MP-Discrete	-	1	-	Negative coupon	91	4.6	2	0	0
4	8	10	Vinyl	none	MP-Discrete	-	1	-	Negative coupon	91	4.6	3	0	0
4	8	10	NA	none	-	-	-	-	Process negative	90	5.1	1	0	0
4	8	10	NA	none	-	-	-	-	Process negative	90	5.1	2	0	0
4	8	10	NA	none	-	-	-	-	Process negative	90	5.1	3	0	0
4	8	10	NA	none	-	-	-	-	Inoculation check	-	1	1	13	13
4	8	10	NA	none	-	-	-	-	Inoculation check	-	1	2	12	12
4	8	10	NA	none	-	-	-	-	Inoculation check	-	1	3	13	13
4	8	10	NA	none	-	-	-	-	Inoculation check	-	1	4	8	8
4	8	10	NA	none	-	-	-	-	Inoculation check	-	1	5	10	10
4	8	10	NA	none	-	-	-	-	Inoculation check	-	1	6	9	9
4	8	10	NA	none	-	-	-	-	Inoculation check	-	1	7	16	16
4	8	10	NA	none	-	-	-	-	Inoculation check	-	1	8	9	9
4	8	10	NA	none	-	-	-	-	Inoculation check	-	1	9	11	11
4	8	10	NA	none	-	-	-	-	Inoculation check	-	1	10	8	8
5	9	50	Ceramic	Test dust, BART, bio	MM-MPC	All locations contaminated	4	All	Composite test	98	5.7	1	5	28.5
5	9	50	Ceramic	Test dust, BART, bio	MM-MPC	All locations contaminated	4	All	Composite test	98	5.7	2	6	34.2
5	9	50	Ceramic	Test dust, BART, bio	MM-MPC	All locations contaminated	4	All	Composite test	98	5.7	3	4	22.8
5	9	50	Ceramic	Test dust, BART, bio	MM-MPC	One contaminated	4	1	Composite test	96	5.3	1	2	10.6
5	9	50	Ceramic	Test dust, BART, bio	MM-MPC	One contaminated	4	1	Composite test	96	5.3	2	2	10.6
5	9	50	Ceramic	Test dust, BART, bio	MM-MPC	One contaminated	4	1	Composite test	96	5.3	3	2	10.6
5	9	50	Ceramic	Test dust, BART, bio	MM-MPC	All locations contaminated	4	All	Composite test	96	5	1	2	10
5	9	50	Ceramic	Test dust, BART, bio	MM-MPC	All locations contaminated	4	All	Composite test	96	5	2	3	15
5	9	50	Ceramic	Test dust, BART, bio	MM-MPC	All locations contaminated	4	All	Composite test	96	5	3	5	25
5	9	50	Ceramic	Test dust, BART, bio	MM-MPC	One contaminated	4	2	Composite test	97	4.9	1	2	9.8
5	9	50	Ceramic	Test dust, BART, bio	MM-MPC	One contaminated	4	2	Composite test	97	4.9	2	4	19.6
5	9	50	Ceramic	Test dust, BART, bio	MM-MPC	One contaminated	4	2	Composite test	97	4.9	3	5	24.5
5	9	50	Ceramic	Test dust, BART, bio	MP-Discrete	All locations contaminated	1	All	Positive control	91	5.3	1	9	47.7
5	9	50	Ceramic	Test dust, BART, bio	MP-Discrete	All locations contaminated	1	All	Positive control	91	5.3	2	9	47.7
5	9	50	Ceramic	Test dust, BART, bio	MP-Discrete	All locations contaminated	1	All	Positive control	91	5.3	3	6	31.8
5	9	50	Ceramic	Test dust, BART, bio	MP-Discrete	All locations contaminated	1	All	Positive control	90	5	1	2	10
5	9	50	Ceramic	Test dust, BART, bio	MP-Discrete	All locations contaminated	1	All	Positive control	90	5	2	2	10
5	9	50	Ceramic	Test dust, BART, bio	MP-Discrete	All locations contaminated	1	All	Positive control	90	5	3	4	20
5	9	50	Ceramic	Test dust, BART, bio	MP-Discrete	All locations contaminated	1	All	Positive control	89	5.1	1	4	20.4
5	9	50	Ceramic	Test dust, BART, bio	MP-Discrete	All locations contaminated	1	All	Positive control	89	5.1	2	9	45.9
5	9	50	Ceramic	Test dust, BART, bio	MP-Discrete	All locations contaminated	1	All	Positive control	89	5.1	3	4	20.4
5	9	50	Ceramic	Test dust, BART, bio	MP-Discrete	-	1	-	Negative coupon	92	4.8	1	0	0
5	9	50	Ceramic	Test dust, BART, bio	MP-Discrete	-	1	-	Negative coupon	92	4.8	2	0	0
5	9	50	Ceramic	Test dust, BART, bio	MP-Discrete	-	1	-	Negative coupon	92	4.8	3	0	0
5	9	50	Ceramic	none	MP-Discrete	All locations contaminated	1	All	Positive control	91	4.8	1	6	28.8
5	9	50	Ceramic	none	MP-Discrete	All locations contaminated	1	All	Positive control	91	4.8	2	1	4.8
5	9	50	Ceramic	none	MP-Discrete	All locations contaminated	1	All	Positive control	91	4.8	3	3	14.4
5	9	50	Ceramic	none	MP-Discrete	All locations contaminated	1	All	Positive control	91	5.3	1	10	53
5	9	50	Ceramic	none	MP-Discrete	All locations contaminated	1	All	Positive control	91	5.3	2	3	15.9
5	9	50	Ceramic	none	MP-Discrete	All locations contaminated	1	All	Positive control	91	5.3	3	2	10.6
5	9	50	Ceramic	none	MP-Discrete	All locations contaminated	1	All	Positive control	92	5.1	1	11	56.1
5	9	50	Ceramic	none	MP-Discrete	All locations contaminated	1	All	Positive control	92	5.1	2	5	25.5
5	9	50	Ceramic	none	MP-Discrete	All locations contaminated	1	All	Positive control	92	5.1	3	7	35.7
5	9	50	Ceramic	none	MP-Discrete	-	1	-	Negative coupon	91	4.7	1	0	0
5	9	50	Ceramic	none	MP-Discrete	-	1	-	Negative coupon	91	4.7	2	0	0
5	9	50	Ceramic	none	MP-Discrete	-	1	-	Negative coupon	91	4.7	3	0	0
5	9	50	NA	none	-	-	-	-	Process negative	91	5.1	1	0	0
5	9	50	NA	none	-	-	-	-	Process negative	91	5.1	2	0	0
5	9	50	NA	none	-	-	-	-	Process negative	91	5.1	3	0	0
5	9	50	NA	none	-	-	-	-	Inoculation check	-	1	1	54	54
5	9	50	NA	none	-	-	-	-	Inoculation check	-	1	2	58	58
5	9	50	NA	none	-	-	-	-	Inoculation check	-	1	3	70	70
5	9	50	NA	none	-	-	-	-	Inoculation check	-	1	4	59	59
5	9	50	NA	none	-	-	-	-	Inoculation check	-	1	5	67	67
5	9	50	NA	none	-	-	-	-	Inoculation check	-	1	6	66	66
5	9	50	NA	none	-	-	-	-	Inoculation check	-	1	7	57	57
5	9	50	NA	none	-	-	-	-	Inoculation check	-	1	8	68	68
5	9	50	NA	none	-	-	-	-	Inoculation check	-	1	9	54	54
5	9	50	NA	none	-	-	-	-	Inoculation check	-	1	10	66	66
5	10	25	Ceramic	Test dust, BART, bio	MM-MPC	All locations contaminated	4	All	Composite test	94	4.3	1	5	21.5
5	10	25	Ceramic	Test dust, BART, bio	MM-MPC	All locations contaminated	4	All	Composite test	94	4.3	2	3	12.9
5	10	25	Ceramic	Test dust, BART, bio	MM-MPC	All locations contaminated	4	All	Composite test	94	4.3	3	0	0
5	10	25	Ceramic	Test dust, BART, bio	MM-MPC	One contaminated	4	2	Composite test	94	4.5	1	5	22.5
5	10	25	Ceramic	Test dust, BART, bio	MM-MPC	One contaminated	4	2	Composite test	94	4.5	2	0	0
5	10	25	Ceramic	Test dust, BART, bio	MM-MPC	One contaminated	4	2	Composite test	94	4.5	3	1	4.5
5	10	25	Ceramic	Test dust, BART, bio	MM-MPC	All locations contaminated	4	All	Composite test	93	4.1	1	1	4.1
5	10	25	Ceramic	Test dust, BART, bio	MM-MPC	All locations contaminated	4	All	Composite test	93	4.1	2	0	0
5	10	25	Ceramic	Test dust, BART, bio	MM-MPC	All locations contaminated	4	All	Composite test	93	4.1	3	0	0
5	10	25	Ceramic	Test dust, BART, bio	MM-MPC	One contaminated	4	4	Composite test	94	4.4	1	4	17.6
5	10	25	Ceramic	Test dust, BART, bio	MM-MPC	One contaminated	4	4	Composite test	94	4.4	2	3	13.2
5	10	25	Ceramic	Test dust, BART, bio	MM-MPC	One contaminated	4	4	Composite test	94	4.4	3	1	4.4
5	10	25	Ceramic	Test dust, BART, bio	MP-Discrete	All locations contaminated	1	All	Positive control	89	4.6	1	3	13.8
5	10	25	Ceramic	Test dust, BART, bio	MP-Discrete	All locations contaminated	1	All	Positive control	89	4.6	2	4	18.4
5	10	25	Ceramic	Test dust, BART, bio	MP-Discrete	All locations contaminated	1	All	Positive control	89	4.6	3	3	13.8
5	10	25	Ceramic	Test dust, BART, bio	MP-Discrete	All locations contaminated	1	All	Positive control	91	4.8	1	3	14.4
5	10	25	Ceramic	Test dust, BART, bio	MP-Discrete	All locations contaminated	1	All	Positive control	91	4.8	2	3	14.4
5	10	25	Ceramic	Test dust, BART, bio	MP-Discrete	All locations contaminated	1	All	Positive control	91	4.8	3	0	0
5	10	25	Ceramic	Test dust, BART, bio	MP-Discrete	All locations contaminated	1	All	Positive control	90	5	1	2	10
5	10	25	Ceramic	Test dust, BART, bio	MP-Discrete	All locations contaminated	1	All	Positive control	90	5	2	3	15
5	10	25	Ceramic	Test dust, BART, bio	MP-Discrete	All locations contaminated	1	All	Positive control	90	5	3	4	20
5	10	25	Ceramic	Test dust, BART, bio	MP-Discrete	-	1	-	Negative coupon	89	4.6	1	0	0
5	10	25	Ceramic	Test dust, BART, bio	MP-Discrete	-	1	-	Negative coupon	89	4.6	2	0	0
5	10	25	Ceramic	Test dust, BART, bio	MP-Discrete	-	1	-	Negative coupon	89	4.6	3	0	0
5	10	25	Ceramic	none	MP-Discrete	All locations contaminated	1	All	Positive control	89	4.3	1	6	25.8
5	10	25	Ceramic	none	MP-Discrete	All locations contaminated	1	All	Positive control	89	4.3	2	3	12.9
5	10	25	Ceramic	none	MP-Discrete	All locations contaminated	1	All	Positive control	89	4.3	3	2	8.6
5	10	25	Ceramic	none	MP-Discrete	All locations contaminated	1	All	Positive control	89	4.6	1	6	27.6
5	10	25	Ceramic	none	MP-Discrete	All locations contaminated	1	All	Positive control	89	4.6	2	2	9.2
5	10	25	Ceramic	none	MP-Discrete	All locations contaminated	1	All	Positive control	89	4.6	3	3	13.8
5	10	25	Ceramic	none	MP-Discrete	All locations contaminated	1	All	Positive control	90	4.7	1	4	18.8
5	10	25	Ceramic	none	MP-Discrete	All locations contaminated	1	All	Positive control	90	4.7	2	3	14.1
5	10	25	Ceramic	none	MP-Discrete	All locations contaminated	1	All	Positive control	90	4.7	3	3	14.1
5	10	25	Ceramic	none	MP-Discrete	-	1	-	Negative coupon	89	4.6	1	0	0
5	10	25	Ceramic	none	MP-Discrete	-	1	-	Negative coupon	89	4.6	2	0	0
5	10	25	Ceramic	none	MP-Discrete	-	1	-	Negative coupon	89	4.6	3	0	0
5	10	25	NA	none	-	-	-	-	Process negative	90	4.5	1	0	0
5	10	25	NA	none	-	-	-	-	Process negative	90	4.5	2	0	0
5	10	25	NA	none	-	-	-	-	Process negative	90	4.5	3	0	0
5	10	25	NA	none	-	-	-	-	Inoculation check	-	1	1	31	31
5	10	25	NA	none	-	-	-	-	Inoculation check	-	1	2	29	29
5	10	25	NA	none	-	-	-	-	Inoculation check	-	1	3	28	28
5	10	25	NA	none	-	-	-	-	Inoculation check	-	1	4	26	26
5	10	25	NA	none	-	-	-	-	Inoculation check	-	1	5	31	31
5	10	25	NA	none	-	-	-	-	Inoculation check	-	1	6	35	35
5	10	25	NA	none	-	-	-	-	Inoculation check	-	1	7	28	28
5	10	25	NA	none	-	-	-	-	Inoculation check	-	1	8	32	32
5	10	25	NA	none	-	-	-	-	Inoculation check	-	1	9	34	34
5	10	25	NA	none	-	-	-	-	Inoculation check	-	1	10	32	32
6	11	50	Stainless	Test dust, BART	MM-MPC	All locations contaminated	4	All	Composite test	93	4.7	1	9	42.3
6	11	50	Stainless	Test dust, BART	MM-MPC	All locations contaminated	4	All	Composite test	93	4.7	2	4	18.8
6	11	50	Stainless	Test dust, BART	MM-MPC	All locations contaminated	4	All	Composite test	93	4.7	3	5	23.5
6	11	50	Stainless	Test dust, BART	MM-MPC	One contaminated	4	3	Composite test	94	4.9	1	3	14.7
6	11	50	Stainless	Test dust, BART	MM-MPC	One contaminated	4	3	Composite test	94	4.9	2	5	24.5
6	11	50	Stainless	Test dust, BART	MM-MPC	One contaminated	4	3	Composite test	94	4.9	3	5	24.5
6	11	50	Stainless	Test dust, BART	MM-MPC	All locations contaminated	4	All	Composite test	96	5.6	1	7	39.2
6	11	50	Stainless	Test dust, BART	MM-MPC	All locations contaminated	4	All	Composite test	96	5.6	2	4	22.4
6	11	50	Stainless	Test dust, BART	MM-MPC	All locations contaminated	4	All	Composite test	96	5.6	3	2	11.2
6	11	50	Stainless	Test dust, BART	MM-MPC	One contaminated	4	2	Composite test	92	4.9	1	3	14.7
6	11	50	Stainless	Test dust, BART	MM-MPC	One contaminated	4	2	Composite test	92	4.9	2	6	29.4
6	11	50	Stainless	Test dust, BART	MM-MPC	One contaminated	4	2	Composite test	92	4.9	3	7	34.3
6	11	50	Stainless	Test dust, BART	MP-Discrete	All locations contaminated	1	All	Positive control	91	4.6	1	9	41.4
6	11	50	Stainless	Test dust, BART	MP-Discrete	All locations contaminated	1	All	Positive control	91	4.6	2	5	23
6	11	50	Stainless	Test dust, BART	MP-Discrete	All locations contaminated	1	All	Positive control	91	4.6	3	8	36.8
6	11	50	Stainless	Test dust, BART	MP-Discrete	All locations contaminated	1	All	Positive control	90	4.4	1	6	26.4
6	11	50	Stainless	Test dust, BART	MP-Discrete	All locations contaminated	1	All	Positive control	90	4.4	2	5	22
6	11	50	Stainless	Test dust, BART	MP-Discrete	All locations contaminated	1	All	Positive control	90	4.4	3	7	30.8
6	11	50	Stainless	Test dust, BART	MP-Discrete	All locations contaminated	1	All	Positive control	91	5	1	4	20
6	11	50	Stainless	Test dust, BART	MP-Discrete	All locations contaminated	1	All	Positive control	91	5	2	4	20
6	11	50	Stainless	Test dust, BART	MP-Discrete	All locations contaminated	1	All	Positive control	91	5	3	6	30
6	11	50	Stainless	Test dust, BART	MP-Discrete	-	1	-	Negative coupon	91	5.2	1	0	0
6	11	50	Stainless	Test dust, BART	MP-Discrete	-	1	-	Negative coupon	91	5.2	2	0	0
6	11	50	Stainless	Test dust, BART	MP-Discrete	-	1	-	Negative coupon	91	5.2	3	0	0
6	11	50	Stainless	none	MP-Discrete	All locations contaminated	1	All	Positive control	91	4.9	1	5	24.5
6	11	50	Stainless	none	MP-Discrete	All locations contaminated	1	All	Positive control	91	4.9	2	7	34.3
6	11	50	Stainless	none	MP-Discrete	All locations contaminated	1	All	Positive control	91	4.9	3	2	9.8
6	11	50	Stainless	none	MP-Discrete	All locations contaminated	1	All	Positive control	89	5.2	1	3	15.6
6	11	50	Stainless	none	MP-Discrete	All locations contaminated	1	All	Positive control	89	5.2	2	3	15.6
6	11	50	Stainless	none	MP-Discrete	All locations contaminated	1	All	Positive control	89	5.2	3	3	15.6
6	11	50	Stainless	none	MP-Discrete	All locations contaminated	1	All	Positive control	92	5.6	1	5	28
6	11	50	Stainless	none	MP-Discrete	All locations contaminated	1	All	Positive control	92	5.6	2	2	11.2
6	11	50	Stainless	none	MP-Discrete	All locations contaminated	1	All	Positive control	92	5.6	3	4	22.4
6	11	50	Stainless	none	MP-Discrete	-	1	-	Negative coupon	90	3.9	1	0	0
6	11	50	Stainless	none	MP-Discrete	-	1	-	Negative coupon	90	3.9	2	0	0
6	11	50	Stainless	none	MP-Discrete	-	1	-	Negative coupon	90	3.9	3	0	0
6	11	50	NA	none	-	-	-	-	Process negative	91	5.1	1	0	0
6	11	50	NA	none	-	-	-	-	Process negative	91	5.1	2	0	0
6	11	50	NA	none	-	-	-	-	Process negative	91	5.1	3	0	0
6	11	50	NA	none	-	-	-	-	Inoculation check	-	1	1	54	54
6	11	50	NA	none	-	-	-	-	Inoculation check	-	1	2	59	59
6	11	50	NA	none	-	-	-	-	Inoculation check	-	1	3	53	53
6	11	50	NA	none	-	-	-	-	Inoculation check	-	1	4	59	59
6	11	50	NA	none	-	-	-	-	Inoculation check	-	1	5	57	57
6	11	50	NA	none	-	-	-	-	Inoculation check	-	1	6	55	55
6	11	50	NA	none	-	-	-	-	Inoculation check	-	1	7	65	65
6	11	50	NA	none	-	-	-	-	Inoculation check	-	1	8	60	60
6	11	50	NA	none	-	-	-	-	Inoculation check	-	1	9	63	63
6	11	50	NA	none	-	-	-	-	Inoculation check	-	1	10	61	61
7	12	25	Ceramic	Test dust, BART	MM-MPC	All locations contaminated	4	All	Composite test	92	4.9	1	2	9.8
7	12	25	Ceramic	Test dust, BART	MM-MPC	All locations contaminated	4	All	Composite test	92	4.9	2	1	4.9
7	12	25	Ceramic	Test dust, BART	MM-MPC	All locations contaminated	4	All	Composite test	92	4.9	3	0	0
7	12	25	Ceramic	Test dust, BART	MM-MPC	One contaminated	4	4	Composite test	94	4.6	1	5	23
7	12	25	Ceramic	Test dust, BART	MM-MPC	One contaminated	4	4	Composite test	94	4.6	2	0	0
7	12	25	Ceramic	Test dust, BART	MM-MPC	One contaminated	4	4	Composite test	94	4.6	3	3	13.8
7	12	25	Ceramic	Test dust, BART	MM-MPC	All locations contaminated	4	All	Composite test	94	4.6	1	1	4.6
7	12	25	Ceramic	Test dust, BART	MM-MPC	All locations contaminated	4	All	Composite test	94	4.6	2	4	18.4
7	12	25	Ceramic	Test dust, BART	MM-MPC	All locations contaminated	4	All	Composite test	94	4.6	3	1	4.6
7	12	25	Ceramic	Test dust, BART	MM-MPC	One contaminated	4	3	Composite test	93	4.5	1	4	18
7	12	25	Ceramic	Test dust, BART	MM-MPC	One contaminated	4	3	Composite test	93	4.5	2	3	13.5
7	12	25	Ceramic	Test dust, BART	MM-MPC	One contaminated	4	3	Composite test	93	4.5	3	4	18
7	12	25	Ceramic	Test dust, BART	MP-Discrete	All locations contaminated	1	All	Positive control	88	4.9	1	3	14.7
7	12	25	Ceramic	Test dust, BART	MP-Discrete	All locations contaminated	1	All	Positive control	88	4.9	2	4	19.6
7	12	25	Ceramic	Test dust, BART	MP-Discrete	All locations contaminated	1	All	Positive control	88	4.9	3	2	9.8
7	12	25	Ceramic	Test dust, BART	MP-Discrete	All locations contaminated	1	All	Positive control	90	4.6	1	3	13.8
7	12	25	Ceramic	Test dust, BART	MP-Discrete	All locations contaminated	1	All	Positive control	90	4.6	2	3	13.8
7	12	25	Ceramic	Test dust, BART	MP-Discrete	All locations contaminated	1	All	Positive control	90	4.6	3	3	13.8
7	12	25	Ceramic	Test dust, BART	MP-Discrete	All locations contaminated	1	All	Positive control	90	4.6	1	1	4.6
7	12	25	Ceramic	Test dust, BART	MP-Discrete	All locations contaminated	1	All	Positive control	90	4.6	2	1	4.6
7	12	25	Ceramic	Test dust, BART	MP-Discrete	All locations contaminated	1	All	Positive control	90	4.6	3	2	9.2
7	12	25	Ceramic	Test dust, BART	MP-Discrete	-	1	-	Negative coupon	91	4.7	1	0	0
7	12	25	Ceramic	Test dust, BART	MP-Discrete	-	1	-	Negative coupon	91	4.7	2	0	0
7	12	25	Ceramic	Test dust, BART	MP-Discrete	-	1	-	Negative coupon	91	4.7	3	0	0
7	12	25	Ceramic	none	MP-Discrete	All locations contaminated	1	All	Positive control	89	5.5	1	2	11
7	12	25	Ceramic	none	MP-Discrete	All locations contaminated	1	All	Positive control	89	5.5	2	2	11
7	12	25	Ceramic	none	MP-Discrete	All locations contaminated	1	All	Positive control	89	5.5	3	4	22
7	12	25	Ceramic	none	MP-Discrete	All locations contaminated	1	All	Positive control	91	5	1	1	5
7	12	25	Ceramic	none	MP-Discrete	All locations contaminated	1	All	Positive control	91	5	2	4	20
7	12	25	Ceramic	none	MP-Discrete	All locations contaminated	1	All	Positive control	91	5	3	4	20
7	12	25	Ceramic	none	MP-Discrete	All locations contaminated	1	All	Positive control	90	4.4	1	1	4.4
7	12	25	Ceramic	none	MP-Discrete	All locations contaminated	1	All	Positive control	90	4.4	2	3	13.2
7	12	25	Ceramic	none	MP-Discrete	All locations contaminated	1	All	Positive control	90	4.4	3	2	8.8
7	12	25	Ceramic	none	MP-Discrete	-	1	-	Negative coupon	90	4.8	1	0	0
7	12	25	Ceramic	none	MP-Discrete	-	1	-	Negative coupon	90	4.8	2	0	0
7	12	25	Ceramic	none	MP-Discrete	-	1	-	Negative coupon	90	4.8	3	0	0
7	12	25	NA	none	-	-	-	-	Process negative	90	4.9	1	0	0
7	12	25	NA	none	-	-	-	-	Process negative	90	4.9	2	0	0
7	12	25	NA	none	-	-	-	-	Process negative	90	4.9	3	0	0
7	12	25	NA	none	-	-	-	-	Inoculation check	-	1	1	37	37
7	12	25	NA	none	-	-	-	-	Inoculation check	-	1	2	30	30
7	12	25	NA	none	-	-	-	-	Inoculation check	-	1	3	34	34
7	12	25	NA	none	-	-	-	-	Inoculation check	-	1	4	33	33
7	12	25	NA	none	-	-	-	-	Inoculation check	-	1	5	33	33
7	12	25	NA	none	-	-	-	-	Inoculation check	-	1	6	36	36
7	12	25	NA	none	-	-	-	-	Inoculation check	-	1	7	31	31
7	12	25	NA	none	-	-	-	-	Inoculation check	-	1	8	28	28
7	12	25	NA	none	-	-	-	-	Inoculation check	-	1	9	34	34
7	12	25	NA	none	-	-	-	-	Inoculation check	-	1	10	37	37
8	13	50	Stainless	Test dust, BART, bio	MM-MPC	All locations contaminated	4	All	Composite test	96	4.1	1	9	36.9
8	13	50	Stainless	Test dust, BART, bio	MM-MPC	All locations contaminated	4	All	Composite test	96	4.1	2	3	12.3
8	13	50	Stainless	Test dust, BART, bio	MM-MPC	All locations contaminated	4	All	Composite test	96	4.1	3	6	24.6
8	13	50	Stainless	Test dust, BART, bio	MM-MPC	One contaminated	4	2	Composite test	92	5.2	1	6	31.2
8	13	50	Stainless	Test dust, BART, bio	MM-MPC	One contaminated	4	2	Composite test	92	5.2	2	3	15.6
8	13	50	Stainless	Test dust, BART, bio	MM-MPC	One contaminated	4	2	Composite test	92	5.2	3	3	15.6
8	13	50	Stainless	Test dust, BART, bio	MM-MPC	All locations contaminated	4	All	Composite test	96	5.2	1	3	15.6
8	13	50	Stainless	Test dust, BART, bio	MM-MPC	All locations contaminated	4	All	Composite test	96	5.2	2	4	20.8
8	13	50	Stainless	Test dust, BART, bio	MM-MPC	All locations contaminated	4	All	Composite test	96	5.2	3	7	36.4
8	13	50	Stainless	Test dust, BART, bio	MM-MPC	One contaminated	4	1	Composite test	94	5.1	1	8	40.8
8	13	50	Stainless	Test dust, BART, bio	MM-MPC	One contaminated	4	1	Composite test	94	5.1	2	4	20.4
8	13	50	Stainless	Test dust, BART, bio	MM-MPC	One contaminated	4	1	Composite test	94	5.1	3	3	15.3
8	13	50	Stainless	Test dust, BART, bio	MP-Discrete	All locations contaminated	1	All	Positive control	90	5.2	1	10	52
8	13	50	Stainless	Test dust, BART, bio	MP-Discrete	All locations contaminated	1	All	Positive control	90	5.2	2	6	31.2
8	13	50	Stainless	Test dust, BART, bio	MP-Discrete	All locations contaminated	1	All	Positive control	90	5.2	3	4	20.8
8	13	50	Stainless	Test dust, BART, bio	MP-Discrete	All locations contaminated	1	All	Positive control	92	5.2	1	6	31.2
8	13	50	Stainless	Test dust, BART, bio	MP-Discrete	All locations contaminated	1	All	Positive control	92	5.2	2	8	41.6
8	13	50	Stainless	Test dust, BART, bio	MP-Discrete	All locations contaminated	1	All	Positive control	92	5.2	3	6	31.2
8	13	50	Stainless	Test dust, BART, bio	MP-Discrete	All locations contaminated	1	All	Positive control	92	5.1	1	6	30.6
8	13	50	Stainless	Test dust, BART, bio	MP-Discrete	All locations contaminated	1	All	Positive control	92	5.1	2	5	25.5
8	13	50	Stainless	Test dust, BART, bio	MP-Discrete	All locations contaminated	1	All	Positive control	92	5.1	3	4	20.4
8	13	50	Stainless	Test dust, BART, bio	MP-Discrete	-	1	-	Negative coupon	90	5.2	1	0	0
8	13	50	Stainless	Test dust, BART, bio	MP-Discrete	-	1	-	Negative coupon	90	5.2	2	0	0
8	13	50	Stainless	Test dust, BART, bio	MP-Discrete	-	1	-	Negative coupon	90	5.2	3	0	0
8	13	50	Stainless	none	MP-Discrete	All locations contaminated	1	All	Positive control	91	4.7	1	3	14.1
8	13	50	Stainless	none	MP-Discrete	All locations contaminated	1	All	Positive control	91	4.7	2	5	23.5
8	13	50	Stainless	none	MP-Discrete	All locations contaminated	1	All	Positive control	91	4.7	3	5	23.5
8	13	50	Stainless	none	MP-Discrete	All locations contaminated	1	All	Positive control	90	4.4	1	9	39.6
8	13	50	Stainless	none	MP-Discrete	All locations contaminated	1	All	Positive control	90	4.4	2	8	35.2
8	13	50	Stainless	none	MP-Discrete	All locations contaminated	1	All	Positive control	90	4.4	3	7	30.8
8	13	50	Stainless	none	MP-Discrete	All locations contaminated	1	All	Positive control	90	4.5	1	6	27
8	13	50	Stainless	none	MP-Discrete	All locations contaminated	1	All	Positive control	90	4.5	2	10	45
8	13	50	Stainless	none	MP-Discrete	All locations contaminated	1	All	Positive control	90	4.5	3	6	27
8	13	50	Stainless	none	MP-Discrete	-	1	-	Negative coupon	90	5	1	0	0
8	13	50	Stainless	none	MP-Discrete	-	1	-	Negative coupon	90	5	2	0	0
8	13	50	Stainless	none	MP-Discrete	-	1	-	Negative coupon	90	5	3	0	0
8	13	50	NA	none	-	-	-	-	Process negative	91	5.6	1	0	0
8	13	50	NA	none	-	-	-	-	Process negative	91	5.6	2	0	0
8	13	50	NA	none	-	-	-	-	Process negative	91	5.6	3	0	0
8	13	50	NA	none	-	-	-	-	Inoculation check	-	1	1	52	52
8	13	50	NA	none	-	-	-	-	Inoculation check	-	1	2	56	56
8	13	50	NA	none	-	-	-	-	Inoculation check	-	1	3	55	55
8	13	50	NA	none	-	-	-	-	Inoculation check	-	1	4	53	53
8	13	50	NA	none	-	-	-	-	Inoculation check	-	1	5	62	62
8	13	50	NA	none	-	-	-	-	Inoculation check	-	1	6	55	55
8	13	50	NA	none	-	-	-	-	Inoculation check	-	1	7	62	62
8	13	50	NA	none	-	-	-	-	Inoculation check	-	1	8	60	60
8	13	50	NA	none	-	-	-	-	Inoculation check	-	1	9	64	64
8	13	50	NA	none	-	-	-	-	Inoculation check	-	1	10	54	54
8	14	25	Vinyl	Test dust, BART	MM-MPC	All locations contaminated	4	All	Composite test	93	5.4	1	0	0
8	14	25	Vinyl	Test dust, BART	MM-MPC	All locations contaminated	4	All	Composite test	93	5.4	2	2	10.8
8	14	25	Vinyl	Test dust, BART	MM-MPC	All locations contaminated	4	All	Composite test	93	5.4	3	1	5.4
8	14	25	Vinyl	Test dust, BART	MM-MPC	One contaminated	4	2	Composite test	93	5	1	2	10
8	14	25	Vinyl	Test dust, BART	MM-MPC	One contaminated	4	2	Composite test	93	5	2	4	20
8	14	25	Vinyl	Test dust, BART	MM-MPC	One contaminated	4	2	Composite test	93	5	3	4	20
8	14	25	Vinyl	Test dust, BART	MM-MPC	All locations contaminated	4	All	Composite test	93	5.2	1	3	15.6
8	14	25	Vinyl	Test dust, BART	MM-MPC	All locations contaminated	4	All	Composite test	93	5.2	2	3	15.6
8	14	25	Vinyl	Test dust, BART	MM-MPC	All locations contaminated	4	All	Composite test	93	5.2	3	4	20.8
8	14	25	Vinyl	Test dust, BART	MM-MPC	One contaminated	4	3	Composite test	93	5	1	2	10
8	14	25	Vinyl	Test dust, BART	MM-MPC	One contaminated	4	3	Composite test	93	5	2	1	5
8	14	25	Vinyl	Test dust, BART	MM-MPC	One contaminated	4	3	Composite test	93	5	3	0	0
8	14	25	Vinyl	Test dust, BART	MP-Discrete	All locations contaminated	1	All	Positive control	91	4.1	1	2	8.2
8	14	25	Vinyl	Test dust, BART	MP-Discrete	All locations contaminated	1	All	Positive control	91	4.1	2	0	0
8	14	25	Vinyl	Test dust, BART	MP-Discrete	All locations contaminated	1	All	Positive control	91	4.1	3	3	12.3
8	14	25	Vinyl	Test dust, BART	MP-Discrete	All locations contaminated	1	All	Positive control	89	4.2	1	2	8.4
8	14	25	Vinyl	Test dust, BART	MP-Discrete	All locations contaminated	1	All	Positive control	89	4.2	2	0	0
8	14	25	Vinyl	Test dust, BART	MP-Discrete	All locations contaminated	1	All	Positive control	89	4.2	3	2	8.4
8	14	25	Vinyl	Test dust, BART	MP-Discrete	All locations contaminated	1	All	Positive control	90	4.8	1	3	14.4
8	14	25	Vinyl	Test dust, BART	MP-Discrete	All locations contaminated	1	All	Positive control	90	4.8	2	7	33.6
8	14	25	Vinyl	Test dust, BART	MP-Discrete	All locations contaminated	1	All	Positive control	90	4.8	3	2	9.6
8	14	25	Vinyl	Test dust, BART	MP-Discrete	-	1	-	Negative coupon	90	5.2	1	0	0
8	14	25	Vinyl	Test dust, BART	MP-Discrete	-	1	-	Negative coupon	90	5.2	2	0	0
8	14	25	Vinyl	Test dust, BART	MP-Discrete	-	1	-	Negative coupon	90	5.2	3	0	0
8	14	25	Vinyl	none	MP-Discrete	All locations contaminated	1	All	Positive control	90	4.1	1	1	4.1
8	14	25	Vinyl	none	MP-Discrete	All locations contaminated	1	All	Positive control	90	4.1	2	2	8.2
8	14	25	Vinyl	none	MP-Discrete	All locations contaminated	1	All	Positive control	90	4.1	3	0	0
8	14	25	Vinyl	none	MP-Discrete	All locations contaminated	1	All	Positive control	90	5	1	2	10
8	14	25	Vinyl	none	MP-Discrete	All locations contaminated	1	All	Positive control	90	5	2	1	5
8	14	25	Vinyl	none	MP-Discrete	All locations contaminated	1	All	Positive control	90	5	3	1	5
8	14	25	Vinyl	none	MP-Discrete	All locations contaminated	1	All	Positive control	91	4.7	1	5	23.5
8	14	25	Vinyl	none	MP-Discrete	All locations contaminated	1	All	Positive control	91	4.7	2	1	4.7
8	14	25	Vinyl	none	MP-Discrete	All locations contaminated	1	All	Positive control	91	4.7	3	2	9.4
8	14	25	Vinyl	none	MP-Discrete	-	1	-	Negative coupon	90	5.3	1	0	0
8	14	25	Vinyl	none	MP-Discrete	-	1	-	Negative coupon	90	5.3	2	0	0
8	14	25	Vinyl	none	MP-Discrete	-	1	-	Negative coupon	90	5.3	3	0	0
8	14	25	NA	none	-	-	-	-	Process negative	91	5.2	1	0	0
8	14	25	NA	none	-	-	-	-	Process negative	91	5.2	2	0	0
8	14	25	NA	none	-	-	-	-	Process negative	91	5.2	3	0	0
8	14	25	NA	none	-	-	-	-	Inoculation check	-	1	1	29	29
8	14	25	NA	none	-	-	-	-	Inoculation check	-	1	2	19	19
8	14	25	NA	none	-	-	-	-	Inoculation check	-	1	3	27	27
8	14	25	NA	none	-	-	-	-	Inoculation check	-	1	4	30	30
8	14	25	NA	none	-	-	-	-	Inoculation check	-	1	5	33	33
8	14	25	NA	none	-	-	-	-	Inoculation check	-	1	6	35	35
8	14	25	NA	none	-	-	-	-	Inoculation check	-	1	7	31	31
8	14	25	NA	none	-	-	-	-	Inoculation check	-	1	8	29	29
8	14	25	NA	none	-	-	-	-	Inoculation check	-	1	9	22	22
8	14	25	NA	none	-	-	-	-	Inoculation check	-	1	10	31	31
9	15	10	Stainless	Test Dust, BART	MM-MPC	All locations contaminated	4	All	Composite test	94	5.1	1	1	5.1
9	15	10	Stainless	Test Dust, BART	MM-MPC	All locations contaminated	4	All	Composite test	94	5.1	2	0	0
9	15	10	Stainless	Test Dust, BART	MM-MPC	All locations contaminated	4	All	Composite test	94	5.1	3	1	5.1
9	15	10	Stainless	Test Dust, BART	MM-MPC	One contaminated	4	4	Composite test	96	4.5	1	0	0
9	15	10	Stainless	Test Dust, BART	MM-MPC	One contaminated	4	4	Composite test	96	4.5	2	1	4.5
9	15	10	Stainless	Test Dust, BART	MM-MPC	One contaminated	4	4	Composite test	96	4.5	3	2	9
9	15	10	Stainless	Test Dust, BART	MM-MPC	All locations contaminated	4	All	Composite test	92	5.3	1	3	15.9
9	15	10	Stainless	Test Dust, BART	MM-MPC	All locations contaminated	4	All	Composite test	92	5.3	2	1	5.3
9	15	10	Stainless	Test Dust, BART	MM-MPC	All locations contaminated	4	All	Composite test	92	5.3	3	1	5.3
9	15	10	Stainless	Test Dust, BART	MM-MPC	One contaminated	4	1	Composite test	92	5.6	1	0	0
9	15	10	Stainless	Test Dust, BART	MM-MPC	One contaminated	4	1	Composite test	92	5.6	2	1	5.6
9	15	10	Stainless	Test Dust, BART	MM-MPC	One contaminated	4	1	Composite test	92	5.6	3	0	0
9	15	10	Stainless	Test Dust, BART	MP-Discrete	All locations contaminated	1	All	Positive control	90	5.3	1	1	5.3
9	15	10	Stainless	Test Dust, BART	MP-Discrete	All locations contaminated	1	All	Positive control	90	5.3	2	2	10.6
9	15	10	Stainless	Test Dust, BART	MP-Discrete	All locations contaminated	1	All	Positive control	90	5.3	3	0	0
9	15	10	Stainless	Test Dust, BART	MP-Discrete	All locations contaminated	1	All	Positive control	90	4.8	1	2	9.6
9	15	10	Stainless	Test Dust, BART	MP-Discrete	All locations contaminated	1	All	Positive control	90	4.8	2	0	0
9	15	10	Stainless	Test Dust, BART	MP-Discrete	All locations contaminated	1	All	Positive control	90	4.8	3	3	14.4
9	15	10	Stainless	Test Dust, BART	MP-Discrete	All locations contaminated	1	All	Positive control	90	5.3	1	0	0
9	15	10	Stainless	Test Dust, BART	MP-Discrete	All locations contaminated	1	All	Positive control	90	5.3	2	1	5.3
9	15	10	Stainless	Test Dust, BART	MP-Discrete	All locations contaminated	1	All	Positive control	90	5.3	3	0	0
9	15	10	Stainless	Test Dust, BART	MP-Discrete	-	1	-	Negative coupon	90	5	1	0	0
9	15	10	Stainless	Test Dust, BART	MP-Discrete	-	1	-	Negative coupon	90	5	2	0	0
9	15	10	Stainless	Test Dust, BART	MP-Discrete	-	1	-	Negative coupon	90	5	3	0	0
9	15	10	Stainless	none	MP-Discrete	All locations contaminated	1	All	Positive control	89	5.1	1	1	5.1
9	15	10	Stainless	none	MP-Discrete	All locations contaminated	1	All	Positive control	89	5.1	2	1	5.1
9	15	10	Stainless	none	MP-Discrete	All locations contaminated	1	All	Positive control	89	5.1	3	0	0
9	15	10	Stainless	none	MP-Discrete	All locations contaminated	1	All	Positive control	91	4.3	1	1	4.3
9	15	10	Stainless	none	MP-Discrete	All locations contaminated	1	All	Positive control	91	4.3	2	1	4.3
9	15	10	Stainless	none	MP-Discrete	All locations contaminated	1	All	Positive control	91	4.3	3	1	4.3
9	15	10	Stainless	none	MP-Discrete	All locations contaminated	1	All	Positive control	90	4.6	1	0	0
9	15	10	Stainless	none	MP-Discrete	All locations contaminated	1	All	Positive control	90	4.6	2	1	4.6
9	15	10	Stainless	none	MP-Discrete	All locations contaminated	1	All	Positive control	90	4.6	3	0	0
9	15	10	Stainless	none	MP-Discrete	-	1	-	Negative coupon	91	5	1	0	0
9	15	10	Stainless	none	MP-Discrete	-	1	-	Negative coupon	91	5	2	0	0
9	15	10	Stainless	none	MP-Discrete	-	1	-	Negative coupon	91	5	3	0	0
9	15	10	NA	none	-	-	-	-	Process negative	91	5	1	0	0
9	15	10	NA	none	-	-	-	-	Process negative	91	5	2	0	0
9	15	10	NA	none	-	-	-	-	Process negative	91	5	3	0	0
9	15	10	NA	none	-	-	-	-	Inoculation check	-	1	1	7	7
9	15	10	NA	none	-	-	-	-	Inoculation check	-	1	2	11	11
9	15	10	NA	none	-	-	-	-	Inoculation check	-	1	3	12	12
9	15	10	NA	none	-	-	-	-	Inoculation check	-	1	4	15	15
9	15	10	NA	none	-	-	-	-	Inoculation check	-	1	5	8	8
9	15	10	NA	none	-	-	-	-	Inoculation check	-	1	6	9	9
9	15	10	NA	none	-	-	-	-	Inoculation check	-	1	7	8	8
9	15	10	NA	none	-	-	-	-	Inoculation check	-	1	8	12	12
9	15	10	NA	none	-	-	-	-	Inoculation check	-	1	9	11	11
9	15	10	NA	none	-	-	-	-	Inoculation check	-	1	10	11	11
9	16	10	Ceramic	Test dust, BART, bio	MM-MPC	All locations contaminated	4	All	Composite test	95	4.5	1	1	4.5
9	16	10	Ceramic	Test dust, BART, bio	MM-MPC	All locations contaminated	4	All	Composite test	95	4.5	2	0	0
9	16	10	Ceramic	Test dust, BART, bio	MM-MPC	All locations contaminated	4	All	Composite test	95	4.5	3	1	4.5
9	16	10	Ceramic	Test dust, BART, bio	MM-MPC	One contaminated	4	2	Composite test	95	5.1	1	0	0
9	16	10	Ceramic	Test dust, BART, bio	MM-MPC	One contaminated	4	2	Composite test	95	5.1	2	0	0
9	16	10	Ceramic	Test dust, BART, bio	MM-MPC	One contaminated	4	2	Composite test	95	5.1	3	1	5.1
9	16	10	Ceramic	Test dust, BART, bio	MM-MPC	All locations contaminated	4	All	Composite test	91	4.9	1	0	0
9	16	10	Ceramic	Test dust, BART, bio	MM-MPC	All locations contaminated	4	All	Composite test	91	4.9	2	0	0
9	16	10	Ceramic	Test dust, BART, bio	MM-MPC	All locations contaminated	4	All	Composite test	91	4.9	3	1	4.9
9	16	10	Ceramic	Test dust, BART, bio	MM-MPC	One contaminated	4	1	Composite test	93	3.8	1	0	0
9	16	10	Ceramic	Test dust, BART, bio	MM-MPC	One contaminated	4	1	Composite test	93	3.8	2	2	7.6
9	16	10	Ceramic	Test dust, BART, bio	MM-MPC	One contaminated	4	1	Composite test	93	3.8	3	1	3.8
9	16	10	Ceramic	Test dust, BART, bio	MP-Discrete	All locations contaminated	1	All	Positive control	89	4.3	1	2	8.6
9	16	10	Ceramic	Test dust, BART, bio	MP-Discrete	All locations contaminated	1	All	Positive control	89	4.3	2	1	4.3
9	16	10	Ceramic	Test dust, BART, bio	MP-Discrete	All locations contaminated	1	All	Positive control	89	4.3	3	1	4.3
9	16	10	Ceramic	Test dust, BART, bio	MP-Discrete	All locations contaminated	1	All	Positive control	90	3.6	1	1	3.6
9	16	10	Ceramic	Test dust, BART, bio	MP-Discrete	All locations contaminated	1	All	Positive control	90	3.6	2	1	3.6
9	16	10	Ceramic	Test dust, BART, bio	MP-Discrete	All locations contaminated	1	All	Positive control	90	3.6	3	4	14.4
9	16	10	Ceramic	Test dust, BART, bio	MP-Discrete	All locations contaminated	1	All	Positive control	91	4.7	1	1	4.7
9	16	10	Ceramic	Test dust, BART, bio	MP-Discrete	All locations contaminated	1	All	Positive control	91	4.7	2	0	0
9	16	10	Ceramic	Test dust, BART, bio	MP-Discrete	All locations contaminated	1	All	Positive control	91	4.7	3	1	4.7
9	16	10	Ceramic	Test dust, BART, bio	MP-Discrete	-	1	-	Negative coupon	92	5.2	1	0	0
9	16	10	Ceramic	Test dust, BART, bio	MP-Discrete	-	1	-	Negative coupon	92	5.2	2	0	0
9	16	10	Ceramic	Test dust, BART, bio	MP-Discrete	-	1	-	Negative coupon	92	5.2	3	0	0
9	16	10	Ceramic	none	MP-Discrete	All locations contaminated	1	All	Positive control	90	4.1	1	0	0
9	16	10	Ceramic	none	MP-Discrete	All locations contaminated	1	All	Positive control	90	4.1	2	2	8.2
9	16	10	Ceramic	none	MP-Discrete	All locations contaminated	1	All	Positive control	90	4.1	3	2	8.2
9	16	10	Ceramic	none	MP-Discrete	All locations contaminated	1	All	Positive control	90	5	1	0	0
9	16	10	Ceramic	none	MP-Discrete	All locations contaminated	1	All	Positive control	90	5	2	1	5
9	16	10	Ceramic	none	MP-Discrete	All locations contaminated	1	All	Positive control	90	5	3	1	5
9	16	10	Ceramic	none	MP-Discrete	All locations contaminated	1	All	Positive control	91	4.9	1	1	4.9
9	16	10	Ceramic	none	MP-Discrete	All locations contaminated	1	All	Positive control	91	4.9	2	1	4.9
9	16	10	Ceramic	none	MP-Discrete	All locations contaminated	1	All	Positive control	91	4.9	3	0	0
9	16	10	Ceramic	none	MP-Discrete	-	1	-	Negative coupon	88	4.5	1	0	0
9	16	10	Ceramic	none	MP-Discrete	-	1	-	Negative coupon	88	4.5	2	0	0
9	16	10	Ceramic	none	MP-Discrete	-	1	-	Negative coupon	88	4.5	3	0	0
9	16	10	NA	none	-	-	-	-	Process negative	92	4.3	1	0	0
9	16	10	NA	none	-	-	-	-	Process negative	92	4.3	2	0	0
9	16	10	NA	none	-	-	-	-	Process negative	92	4.3	3	0	0
9	16	10	NA	none	-	-	-	-	Inoculation check	-	1	1	10	10
9	16	10	NA	none	-	-	-	-	Inoculation check	-	1	2	14	14
9	16	10	NA	none	-	-	-	-	Inoculation check	-	1	3	14	14
9	16	10	NA	none	-	-	-	-	Inoculation check	-	1	4	5	5
9	16	10	NA	none	-	-	-	-	Inoculation check	-	1	5	15	15
9	16	10	NA	none	-	-	-	-	Inoculation check	-	1	6	8	8
9	16	10	NA	none	-	-	-	-	Inoculation check	-	1	7	12	12
9	16	10	NA	none	-	-	-	-	Inoculation check	-	1	8	15	15
9	16	10	NA	none	-	-	-	-	Inoculation check	-	1	9	16	16
9	16	10	NA	none	-	-	-	-	Inoculation check	-	1	10	8	8
10	17	50	Vinyl	Test dust, BART, bio	MM-MPC	All locations contaminated	4	All	Composite test	94	4.3	1	6	25.8
10	17	50	Vinyl	Test dust, BART, bio	MM-MPC	All locations contaminated	4	All	Composite test	94	4.3	2	12	51.6
10	17	50	Vinyl	Test dust, BART, bio	MM-MPC	All locations contaminated	4	All	Composite test	94	4.3	3	7	30.1
10	17	50	Vinyl	Test dust, BART, bio	MM-MPC	One contaminated	4	3	Composite test	91	4.9	1	8	39.2
10	17	50	Vinyl	Test dust, BART, bio	MM-MPC	One contaminated	4	3	Composite test	91	4.9	2	9	44.1
10	17	50	Vinyl	Test dust, BART, bio	MM-MPC	One contaminated	4	3	Composite test	91	4.9	3	4	19.6
10	17	50	Vinyl	Test dust, BART, bio	MM-MPC	All locations contaminated	4	All	Composite test	95	4.2	1	5	21
10	17	50	Vinyl	Test dust, BART, bio	MM-MPC	All locations contaminated	4	All	Composite test	95	4.2	2	4	16.8
10	17	50	Vinyl	Test dust, BART, bio	MM-MPC	All locations contaminated	4	All	Composite test	95	4.2	3	11	46.2
10	17	50	Vinyl	Test dust, BART, bio	MM-MPC	One contaminated	4	2	Composite test	95	4.2	1	7	29.4
10	17	50	Vinyl	Test dust, BART, bio	MM-MPC	One contaminated	4	2	Composite test	95	4.2	2	6	25.2
10	17	50	Vinyl	Test dust, BART, bio	MM-MPC	One contaminated	4	2	Composite test	95	4.2	3	7	29.4
10	17	50	Vinyl	Test dust, BART, bio	MP-Discrete	All locations contaminated	1	All	Positive control	91	3.7	1	8	29.6
10	17	50	Vinyl	Test dust, BART, bio	MP-Discrete	All locations contaminated	1	All	Positive control	91	3.7	2	9	33.3
10	17	50	Vinyl	Test dust, BART, bio	MP-Discrete	All locations contaminated	1	All	Positive control	91	3.7	3	4	14.8
10	17	50	Vinyl	Test dust, BART, bio	MP-Discrete	All locations contaminated	1	All	Positive control	92	4	1	8	32
10	17	50	Vinyl	Test dust, BART, bio	MP-Discrete	All locations contaminated	1	All	Positive control	92	4	2	3	12
10	17	50	Vinyl	Test dust, BART, bio	MP-Discrete	All locations contaminated	1	All	Positive control	92	4	3	6	24
10	17	50	Vinyl	Test dust, BART, bio	MP-Discrete	All locations contaminated	1	All	Positive control	91	3.5	1	9	31.5
10	17	50	Vinyl	Test dust, BART, bio	MP-Discrete	All locations contaminated	1	All	Positive control	91	3.5	2	4	14
10	17	50	Vinyl	Test dust, BART, bio	MP-Discrete	All locations contaminated	1	All	Positive control	91	3.5	3	3	10.5
10	17	50	Vinyl	Test dust, BART, bio	MP-Discrete	-	1	-	Negative coupon	91	4.1	1	0	0
10	17	50	Vinyl	Test dust, BART, bio	MP-Discrete	-	1	-	Negative coupon	91	4.1	2	0	0
10	17	50	Vinyl	Test dust, BART, bio	MP-Discrete	-	1	-	Negative coupon	91	4.1	3	0	0
10	17	50	Vinyl	none	MP-Discrete	All locations contaminated	1	All	Positive control	91	4.3	1	7	30.1
10	17	50	Vinyl	none	MP-Discrete	All locations contaminated	1	All	Positive control	91	4.3	2	10	43
10	17	50	Vinyl	none	MP-Discrete	All locations contaminated	1	All	Positive control	91	4.3	3	15	64.5
10	17	50	Vinyl	none	MP-Discrete	All locations contaminated	1	All	Positive control	87	3.8	1	1	3.8
10	17	50	Vinyl	none	MP-Discrete	All locations contaminated	1	All	Positive control	87	3.8	2	2	7.6
10	17	50	Vinyl	none	MP-Discrete	All locations contaminated	1	All	Positive control	87	3.8	3	1	3.8
10	17	50	Vinyl	none	MP-Discrete	All locations contaminated	1	All	Positive control	91	3.9	1	2	7.8
10	17	50	Vinyl	none	MP-Discrete	All locations contaminated	1	All	Positive control	91	3.9	2	5	19.5
10	17	50	Vinyl	none	MP-Discrete	All locations contaminated	1	All	Positive control	91	3.9	3	5	19.5
10	17	50	Vinyl	none	MP-Discrete	-	1	-	Negative coupon	90	4.6	1	0	0
10	17	50	Vinyl	none	MP-Discrete	-	1	-	Negative coupon	90	4.6	2	0	0
10	17	50	Vinyl	none	MP-Discrete	-	1	-	Negative coupon	90	4.6	3	0	0
10	17	50	NA	none	-	-	-	-	Process negative	89	3.9	1	0	0
10	17	50	NA	none	-	-	-	-	Process negative	89	3.9	2	0	0
10	17	50	NA	none	-	-	-	-	Process negative	89	3.9	3	0	0
10	17	50	NA	none	-	-	-	-	Inoculation check	-	1	1	46	46
10	17	50	NA	none	-	-	-	-	Inoculation check	-	1	2	51	51
10	17	50	NA	none	-	-	-	-	Inoculation check	-	1	3	58	58
10	17	50	NA	none	-	-	-	-	Inoculation check	-	1	4	53	53
10	17	50	NA	none	-	-	-	-	Inoculation check	-	1	5	58	58
10	17	50	NA	none	-	-	-	-	Inoculation check	-	1	6	60	60
10	17	50	NA	none	-	-	-	-	Inoculation check	-	1	7	54	54
10	17	50	NA	none	-	-	-	-	Inoculation check	-	1	8	61	61
10	17	50	NA	none	-	-	-	-	Inoculation check	-	1	9	67	67
10	17	50	NA	none	-	-	-	-	Inoculation check	-	1	10	51	51
10	18	10	Vinyl	Test dust, BART	MM-MPC	All locations contaminated	4	All	Composite test	91	4.3	1	0	0
10	18	10	Vinyl	Test dust, BART	MM-MPC	All locations contaminated	4	All	Composite test	91	4.3	2	1	4.3
10	18	10	Vinyl	Test dust, BART	MM-MPC	All locations contaminated	4	All	Composite test	91	4.3	3	0	0
10	18	10	Vinyl	Test dust, BART	MM-MPC	One contaminated	4	3	Composite test	93	4.2	1	1	4.2
10	18	10	Vinyl	Test dust, BART	MM-MPC	One contaminated	4	3	Composite test	93	4.2	2	3	12.6
10	18	10	Vinyl	Test dust, BART	MM-MPC	One contaminated	4	3	Composite test	93	4.2	3	1	4.2
10	18	10	Vinyl	Test dust, BART	MM-MPC	All locations contaminated	4	All	Composite test	90	4.3	1	2	8.6
10	18	10	Vinyl	Test dust, BART	MM-MPC	All locations contaminated	4	All	Composite test	90	4.3	2	2	8.6
10	18	10	Vinyl	Test dust, BART	MM-MPC	All locations contaminated	4	All	Composite test	90	4.3	3	2	8.6
10	18	10	Vinyl	Test dust, BART	MM-MPC	One contaminated	4	1	Composite test	93	4.5	1	0	0
10	18	10	Vinyl	Test dust, BART	MM-MPC	One contaminated	4	1	Composite test	93	4.5	2	2	9
10	18	10	Vinyl	Test dust, BART	MM-MPC	One contaminated	4	1	Composite test	93	4.5	3	1	4.5
10	18	10	Vinyl	Test dust, BART	MP-Discrete	All locations contaminated	1	All	Positive control	91	4.3	1	3	12.9
10	18	10	Vinyl	Test dust, BART	MP-Discrete	All locations contaminated	1	All	Positive control	91	4.3	2	0	0
10	18	10	Vinyl	Test dust, BART	MP-Discrete	All locations contaminated	1	All	Positive control	91	4.3	3	4	17.2
10	18	10	Vinyl	Test dust, BART	MP-Discrete	All locations contaminated	1	All	Positive control	90	4.9	1	4	19.6
10	18	10	Vinyl	Test dust, BART	MP-Discrete	All locations contaminated	1	All	Positive control	90	4.9	2	1	4.9
10	18	10	Vinyl	Test dust, BART	MP-Discrete	All locations contaminated	1	All	Positive control	90	4.9	3	1	4.9
10	18	10	Vinyl	Test dust, BART	MP-Discrete	All locations contaminated	1	All	Positive control	91	3.8	1	1	3.8
10	18	10	Vinyl	Test dust, BART	MP-Discrete	All locations contaminated	1	All	Positive control	91	3.8	2	1	3.8
10	18	10	Vinyl	Test dust, BART	MP-Discrete	All locations contaminated	1	All	Positive control	91	3.8	3	1	3.8
10	18	10	Vinyl	Test dust, BART	MP-Discrete	-	1	-	Negative coupon	91	4.2	1	0	0
10	18	10	Vinyl	Test dust, BART	MP-Discrete	-	1	-	Negative coupon	91	4.2	2	0	0
10	18	10	Vinyl	Test dust, BART	MP-Discrete	-	1	-	Negative coupon	91	4.2	3	0	0
10	18	10	Vinyl	none	MP-Discrete	All locations contaminated	1	All	Positive control	91	4.3	1	0	0
10	18	10	Vinyl	none	MP-Discrete	All locations contaminated	1	All	Positive control	91	4.3	2	0	0
10	18	10	Vinyl	none	MP-Discrete	All locations contaminated	1	All	Positive control	91	4.3	3	1	4.3
10	18	10	Vinyl	none	MP-Discrete	All locations contaminated	1	All	Positive control	90	3.6	1	2	7.2
10	18	10	Vinyl	none	MP-Discrete	All locations contaminated	1	All	Positive control	90	3.6	2	1	3.6
10	18	10	Vinyl	none	MP-Discrete	All locations contaminated	1	All	Positive control	90	3.6	3	3	10.8
10	18	10	Vinyl	none	MP-Discrete	All locations contaminated	1	All	Positive control	90	3.8	1	1	3.8
10	18	10	Vinyl	none	MP-Discrete	All locations contaminated	1	All	Positive control	90	3.8	2	1	3.8
10	18	10	Vinyl	none	MP-Discrete	All locations contaminated	1	All	Positive control	90	3.8	3	1	3.8
10	18	10	Vinyl	none	MP-Discrete	-	1	-	Negative coupon	89	4.2	1	0	0
10	18	10	Vinyl	none	MP-Discrete	-	1	-	Negative coupon	89	4.2	2	0	0
10	18	10	Vinyl	none	MP-Discrete	-	1	-	Negative coupon	89	4.2	3	0	0
10	18	10	NA	none	-	-	-	-	Process negative	89	4.7	1	0	0
10	18	10	NA	none	-	-	-	-	Process negative	89	4.7	2	0	0
10	18	10	NA	none	-	-	-	-	Process negative	89	4.7	3	0	0
10	18	10	NA	none	-	-	-	-	Inoculation check	-	1	1	13	13
10	18	10	NA	none	-	-	-	-	Inoculation check	-	1	2	16	16
10	18	10	NA	none	-	-	-	-	Inoculation check	-	1	3	12	12
10	18	10	NA	none	-	-	-	-	Inoculation check	-	1	4	15	15
10	18	10	NA	none	-	-	-	-	Inoculation check	-	1	5	12	12
10	18	10	NA	none	-	-	-	-	Inoculation check	-	1	6	8	8
10	18	10	NA	none	-	-	-	-	Inoculation check	-	1	7	13	13
10	18	10	NA	none	-	-	-	-	Inoculation check	-	1	8	13	13
10	18	10	NA	none	-	-	-	-	Inoculation check	-	1	9	13	13
10	18	10	NA	none	-	-	-	-	Inoculation check	-	1	10	6	6
